# Supplementary material for: Nationality dominates gender in decision-making in the Dictator and Prisoner’s Dilemma Games
Source: PLoS One. 2021 Jan 13;16(1):e0244568. doi: 10.1371/journal.pone.0244568 (PMC7806153; doi:10.1371/journal.pone.0244568)
Supplement: S1 File — (ZIP) [file pone.0244568.s001.zip]

Archive with 17 entries (16 files):
- S5_File.docx
- __MACOSX/
- __MACOSX/._S5_File.docx
- Analysis Script.R
- __MACOSX/._Analysis Script.R
- S2_Appendix.docx
- __MACOSX/._S2_Appendix.docx
- S1_File.csv
- __MACOSX/._S1_File.csv
- S7_File.docx
- __MACOSX/._S7_File.docx
- S3_Table.docx
- __MACOSX/._S3_Table.docx
- S6_File.docx
- __MACOSX/._S6_File.docx
- S4_Appendix.docx
- __MACOSX/._S4_Appendix.docx
