# Supplementary material for: Nationality dominates gender in decision-making in the Dictator and Prisoner’s Dilemma Games
Source: PLoS One. 2021 Jan 13;16(1):e0244568. doi: 10.1371/journal.pone.0244568 (PMC7806153; doi:10.1371/journal.pone.0244568)
Supplement: S1 File — (ZIP) [file pone.0244568.s001.zip › Analysis Script.R]

# Adult Gender Nationality (AGN) project analysis script

# OUTLINE OF SCRIPT
# Packages
## 1. Data Formatting (line 42)
## 2. Methods (line 305)
## 3. Results (line 332)
##   3.1 Explicit identification and implicit bias (line 335)
##   3.2 Are nationality and gender additive? (line 424)
##   3.3 Did one social category dominate the other? (line 458)
##   3.4 Do Identification or implicit bias (AMP) explain these findings? (line 648)
## 4. Supplemental Materials (line 715)

# PACKAGES
# Downloading necessary packages
packages <- c("tidyverse", "tidyr", "bibtex", "binom", "scales", "lme4", "multcomp", 
              "reshape2", "arm", "texreg", "effects", "grid", "optimx", "Rmisc", "lsmeans", 
              "knitr", "ggplot2", "lme4", "plyr", "lattice", "lmerTest", "rockchalk", 
              "psych", "FSA", "lsr", "ggpubr", "lmSupport")
packages_new <- packages[!(packages %in% installed.packages()[,"Package"])]
if(length(packages_new)) install.packages(packages_new)

ipak <- function(pkg){
        new.pkg <- pkg[!(pkg %in% installed.packages()[, "Package"])]
        if(length(new.pkg)) install.packages(new.pkg, dependencies = TRUE)
        sapply(pkg, require, character.only = TRUE)}
ipak(packages)

packages_new <- packages[!(packages %in% installed.packages()[,"Package"])]
if(length(packages_new)) install.packages(packages_new)
lapply(packages,library,character.only=T)
library(lmSupport)
library(psych)
library(Rmisc)
library(knitr)
library(dplyr)

# disable scientific notation
options(scipen = 999)

################################################################################
########################### 1. DATA FORMATTING #################################
################################################################################

# Bringing in the dataset ******* would comment out anything that is specific to your machine *******
opts_knit$set(root.dir = '/Users/m/Desktop/') 

setwd("/Users/m/Desktop/")
agn_orig <- read.csv("AGN.csv", header = TRUE, na.strings = c(".",""))
str(agn_orig)
head(agn_orig)
# Checking numbers by gender and nationality
tab <- with(agn_orig, table(Batch, gender, nationality))
tabdf <- as.data.frame(tab)

with(agn_orig, table(nationality, gender))

# remove column AMP neural since we're not using it
agn_orig <- subset(agn_orig, select = -c(amp.neutral))

# replace level "I would rather not say" in age, salary and education variables with NA
agn_orig[agn_orig == "I would rather not say"] <- NA

# drop levels that are not used in these variables (i.e., "I would rather not say)
agn_orig$age <- droplevels(agn_orig$age)
agn_orig$salary <- droplevels(agn_orig$salary)
agn_orig$education <- droplevels(agn_orig$education)

# ordering factor so that we can combine levels of the factor
levels(agn_orig$age) #these factor levels are already in the right order
agn_orig$age <- factor(agn_orig$age, order = TRUE)

agn_orig$salary <- factor(agn_orig$salary, order = TRUE, levels = c("$0 - $25,000", "$25,001 - $50,000", "$50,001 - $75,000", "$75,001 - $100,000",
                                                                    "$100,001 - $125,000", "$125,001 - $150,000", "$150,001 - $175,000"))

agn_orig$education <- factor(agn_orig$education, order = TRUE, levels = c("Less than High School", "High School / GED", "Some College", 
                                                                          "2-year College Degree", "4-year College Degree", "Masters Degree",
                                                                          "Doctoral Degree", "Professional Degree (JD, MD)"))


# combining levels to make distribution of data more equivalent across the cells (i.e., too many NAs, not an even data spread)
# first for age
agn_orig$age <- combineLevels(agn_orig$age, levs = c("18-24", "25-34"), 
                                    newLabel = "18-34")
agn_orig$age <- combineLevels(agn_orig$age, levs = c("35-54", "55-64"), 
                                    newLabel = "35-64")
summary(agn_orig$age)

# second for salary
agn_orig$salary <- combineLevels(agn_orig$salary, levs = c("$50,001 - $75,000", 
                                                           "$75,001 - $100,000",
                                                           "$100,001 - $125,000", 
                                                           "$125,001 - $150,000", 
                                                           "$150,001 - $175,000"), 
                                 newLabel = "More than $50,000")
summary(agn_orig$salary)

# third and last for education
agn_orig$education <- combineLevels(agn_orig$education, levs = c("Less than High School", "High School / GED", 
                                                                 "Some College", "2-year College Degree"), 
                                    newLabel = "Less than 4-year College Degree")
agn_orig$education <- combineLevels(agn_orig$education, levs = c("Masters Degree", "Doctoral Degree", 
                                                                 "Professional Degree (JD, MD)"), 
                                    newLabel = "More than 4-year College Degree")
summary(agn_orig$education)


# Subsetting datasets by game, based on comprehension check responses & Mandarin/Cantonese
agn.DG.valid <- agn_orig[agn_orig$DG.valid == "PASS",] 
agn.PDG.valid <- agn_orig[agn_orig$PDG.valid == "PASS",]
agn.AMP.valid <- agn_orig[agn_orig$mandarin == "No" & agn_orig$cantonese == "No",]

agn.all.valid <- agn_orig[which(agn_orig$DG.valid == "PASS" &
                          agn_orig$PDG.valid == "PASS" &
                          agn_orig$mandarin == "No" &
                          agn_orig$cantonese == "No"),]

#################### WIDE DATASET ########################
with(agn.all.valid, table(nationality, gender))
summary(agn.all.valid$age)
summary(agn.all.valid$salary)
summary(agn.all.valid$education)

##########################################################


# Long formatting data sets separately
agn.long.id <- melt(data = agn.all.valid, measure.vars = c("gen.id", "nat.id"),
                    variable.name = "gen.nat",
                    value.name = "id")

agn.long.dg <- melt(data = agn.all.valid, measure.vars = c("DG.INDF", "DG.INDM", "DG.USF", "DG.USM"),
                    variable.name = "dg.target",
                    value.name = "dg.dec")

agn.long.pd.dec <- melt(data = agn.all.valid, measure.vars = c("PD.dec.INDF", "PD.dec.INDM", "PD.dec.USF", "PD.dec.USM"),
                        variable.name = "pd.dec.target",
                        value.name = "pd.dec")


agn.long.pd.bel <- melt(data = agn.all.valid, measure.vars = c("PD.bel.INDF", "PD.bel.INDM", "PD.bel.USF", "PD.bel.USM"),
                        variable.name = "pd.bel.target",
                        value.name = "pd.bel")

agn.long.amp <- melt(data = agn.all.valid, measure.vars = c("amp.INDF", "amp.INDM", "amp.USF", "amp.USM"),
                     variable.name = "amp.target",
                     value.name = "amp")

# Combining datasets
agn.long <- agn.long.dg

agn.long$gen.nat <- agn.long.id$gen.nat
agn.long$id <- agn.long.id$id

agn.long$pd.dec.target <- agn.long.pd.dec$pd.dec.target
agn.long$pd.dec <- agn.long.pd.dec$pd.dec
agn.long$pd.bel.target <- agn.long.pd.bel$pd.bel.target
agn.long$pd.bel <- agn.long.pd.bel$pd.bel

agn.long$amp.target <- agn.long.amp$amp.target
agn.long$amp <- agn.long.amp$amp

# TARGET coding
## Dictator Game
agn.long$dg.target.gen[agn.long$dg.target == "DG.USM"] <- "Male"
agn.long$dg.target.gen[agn.long$dg.target == "DG.USF"] <- "Female"
agn.long$dg.target.gen[agn.long$dg.target == "DG.INDM"] <- "Male"
agn.long$dg.target.gen[agn.long$dg.target == "DG.INDF"] <- "Female"

agn.long$dg.target.nat[agn.long$dg.target == "DG.USM"] <- "US American"
agn.long$dg.target.nat[agn.long$dg.target == "DG.USF"] <- "US American"
agn.long$dg.target.nat[agn.long$dg.target == "DG.INDM"] <- "Indian"
agn.long$dg.target.nat[agn.long$dg.target == "DG.INDF"] <- "Indian"

## PD Decisions
agn.long$pd.dec.target.gen[agn.long$pd.dec.target == "PD.dec.INDM"] <- "Male"
agn.long$pd.dec.target.gen[agn.long$pd.dec.target == "PD.dec.INDF"] <- "Female"
agn.long$pd.dec.target.gen[agn.long$pd.dec.target == "PD.dec.USM"] <- "Male"
agn.long$pd.dec.target.gen[agn.long$pd.dec.target == "PD.dec.USF"] <- "Female"

agn.long$pd.dec.target.nat[agn.long$pd.dec.target == "PD.dec.INDM"] <- "Indian"
agn.long$pd.dec.target.nat[agn.long$pd.dec.target == "PD.dec.INDF"] <- "Indian"
agn.long$pd.dec.target.nat[agn.long$pd.dec.target == "PD.dec.USM"] <- "US American"
agn.long$pd.dec.target.nat[agn.long$pd.dec.target == "PD.dec.USF"] <- "US American"

## PD Beliefs
agn.long$pd.bel.target.gen[agn.long$pd.bel.target == "PD.bel.INDM"] <- "Male"
agn.long$pd.bel.target.gen[agn.long$pd.bel.target == "PD.bel.INDF"] <- "Female"
agn.long$pd.bel.target.gen[agn.long$pd.bel.target == "PD.bel.USM"] <- "Male"
agn.long$pd.bel.target.gen[agn.long$pd.bel.target == "PD.bel.USF"] <- "Female"

agn.long$pd.bel.target.nat[agn.long$pd.bel.target == "PD.bel.INDM"] <- "Indian"
agn.long$pd.bel.target.nat[agn.long$pd.bel.target == "PD.bel.INDF"] <- "Indian"
agn.long$pd.bel.target.nat[agn.long$pd.bel.target == "PD.bel.USM"] <- "US American"
agn.long$pd.bel.target.nat[agn.long$pd.bel.target == "PD.bel.USF"] <- "US American"

## AMP
agn.long$amp.target.gen[agn.long$amp.target == "amp.USM"] <- "Male"
agn.long$amp.target.gen[agn.long$amp.target == "amp.USF"] <- "Female"
agn.long$amp.target.gen[agn.long$amp.target == "amp.INDM"] <- "Male"
agn.long$amp.target.gen[agn.long$amp.target == "amp.INDF"] <- "Female"

agn.long$amp.target.nat[agn.long$amp.target == "amp.USM"] <- "US American"
agn.long$amp.target.nat[agn.long$amp.target == "amp.USF"] <- "US American"
agn.long$amp.target.nat[agn.long$amp.target == "amp.INDM"] <- "Indian"
agn.long$amp.target.nat[agn.long$amp.target == "amp.INDF"] <- "Indian"

# Saving new variables as FACTORS
agn.long$subject <- as.factor(agn.long$subject)
agn.long$dg.target.gen <- as.factor(agn.long$dg.target.gen)
agn.long$dg.target.nat <- as.factor(agn.long$dg.target.nat)
agn.long$pd.dec.target.gen <- as.factor(agn.long$dg.target.gen)
agn.long$pd.dec.target.nat <- as.factor(agn.long$dg.target.nat)
agn.long$pd.bel.target.gen <- as.factor(agn.long$pd.bel.target.gen)
agn.long$pd.bel.target.nat <- as.factor(agn.long$pd.bel.target.nat)
agn.long$amp.target.gen <- as.factor(agn.long$amp.target.gen)
agn.long$amp.target.nat <- as.factor(agn.long$amp.target.nat)
agn.long$pd.dec <- as.factor(agn.long$pd.dec)
agn.long$pd.bel <- as.factor(agn.long$pd.bel)


# IGOG CODING 

## Dictator Game
agn.long$n.dg[agn.long$nationality == agn.long$dg.target.nat] <- "in"
agn.long$n.dg[agn.long$nationality != agn.long$dg.target.nat] <- "out"
agn.long$g.dg[agn.long$gender == agn.long$dg.target.gen] <- "in"
agn.long$g.dg[agn.long$gender != agn.long$dg.target.gen] <- "out"

## Prisoner's Dilemma
### Decisions
agn.long$n.pdd[agn.long$nationality == agn.long$pd.dec.target.nat] <- "in"
agn.long$n.pdd[agn.long$nationality != agn.long$pd.dec.target.nat] <- "out"
agn.long$g.pdd[agn.long$gender == agn.long$pd.dec.target.gen] <- "in"
agn.long$g.pdd[agn.long$gender != agn.long$pd.dec.target.gen] <- "out"

### Beliefs
agn.long$n.pdb[agn.long$nationality == agn.long$pd.bel.target.nat] <- "in"
agn.long$n.pdb[agn.long$nationality != agn.long$pd.bel.target.nat] <- "out"
agn.long$g.pdb[agn.long$gender == agn.long$pd.bel.target.gen] <- "in"
agn.long$g.pdb[agn.long$gender != agn.long$pd.bel.target.gen] <- "out"

## AMP
agn.long$n.amp[agn.long$nationality == agn.long$amp.target.nat] <- "in"
agn.long$n.amp[agn.long$nationality != agn.long$amp.target.nat] <- "out"
agn.long$g.amp[agn.long$gender == agn.long$amp.target.gen] <- "in"
agn.long$g.amp[agn.long$gender != agn.long$amp.target.gen] <- "out"

agn.long$n.dg <- as.factor(agn.long$n.dg)
agn.long$g.dg <- as.factor(agn.long$g.dg)
agn.long$n.pdd <- as.factor(agn.long$n.pdd)
agn.long$g.pdd <- as.factor(agn.long$g.pdd)
agn.long$n.pdb <- as.factor(agn.long$n.pdb)
agn.long$g.pdb <- as.factor(agn.long$g.pdb)
agn.long$n.amp <- as.factor(agn.long$n.amp)
agn.long$g.amp <- as.factor(agn.long$g.amp)

# Setting baseline as outgroup for in/out variables, so that the models will give us 
# effect size of interacting with ingroup
agn.long <- within(agn.long, n.dg <- relevel(n.dg, ref = "out"))
agn.long <- within(agn.long, g.dg <- relevel(g.dg, ref = "out"))
agn.long <- within(agn.long, n.pdd <- relevel(n.pdd, ref = "out"))
agn.long <- within(agn.long, g.pdd <- relevel(g.pdd, ref = "out"))
agn.long <- within(agn.long, n.pdb <- relevel(n.pdb, ref = "out"))
agn.long <- within(agn.long, g.pdb <- relevel(g.pdb, ref = "out"))
agn.long <- within(agn.long, n.amp <- relevel(n.amp, ref = "out"))
agn.long <- within(agn.long, g.amp <- relevel(g.amp, ref = "out"))


#################### LONG DATASET ########################
with(agn.long, table(nationality, gender))
##########################################################


#################### NA OMITTED DATAFRAMES ########################
# counting NAs in covariates
sum(is.na(agn.long$age))
sum(is.na(agn.long$salary))
sum(is.na(agn.long$education))

# omiting NAs in covariates
agn.long.omit <- na.omit(agn.long, cols = c("age", "salary", "education"))

# checking if the omission worked
sum(is.na(agn.long.omit$age))
sum(is.na(agn.long.omit$salary))
sum(is.na(agn.long.omit$education))


summary(agn.long.omit$age)
summary(agn.long.omit$salary)
summary(agn.long.omit$education)

with(agn.long, table(nationality, gender))
with(agn.long.omit, table(nationality, gender))

agn.all.valid.omit <- na.omit(agn.all.valid, cols = c("age", "salary", "education"))
with(agn.all.valid, table(nationality, gender))
with(agn.all.valid.omit, table(nationality, gender))


################################################################################
############################### 2. METHODS #####################################
################################################################################

#Getting final N by social categories
# before exclusions
with(agn_orig, table(gender,nationality))

# after exclusions
with(agn.all.valid, table(gender,nationality))

# checking that the numbers match up in the long formatted data set
with(agn.long, table(gender,nationality))/4

#Getting demographic information by social category
age <- with(agn.all.valid, table(age, sc))
salary <- with(agn.all.valid, table(salary, sc))
education <- with(agn.all.valid, table(education, sc))

#Correlation between identification questions
cor.test(agn.all.valid$nationality.identification, agn.all.valid$nationality.importance, method = "pearson")
cor.test(agn.all.valid$gender.identification, agn.all.valid$gender.importance, method = "pearson")

#Descriptives for identification questions
describe(agn.all.valid$nat.id)
describe(agn.all.valid$gen.id)

################################################################################
############################### 3. RESULTS #####################################
################################################################################

###############  3.1 Explicit identification and implicit bias  ################
if(!require(psych)){install.packages("psych")}
if(!require(FSA)){install.packages("FSA")}
if(!require(lattice)){install.packages("lattice")}
if(!require(lsr)){install.packages("lsr")}
library(lsr)

# Do people care about nationality and gender?

# Descriptives for nationality and gender identification
describe(agn.all.valid$nat.id)
describe(agn.all.valid$gen.id)

# Does identification change by social group membership (whether participant is USA/IND, male/female)? 
describeBy(agn.all.valid$nat.id, group = agn.all.valid$nationality)
t.test(nat.id~nationality, data = agn.all.valid)
cohensD(nat.id~nationality, data = agn.all.valid)

describeBy(agn.all.valid$gen.id, group = agn.all.valid$gender)
t.test(gen.id~gender, data = agn.all.valid)
cohensD(gen.id~gender, data = agn.all.valid)

## AMP

# Are differences between ingroups and outgroups significant?
t.test(agn.all.valid$amp.nat.diff, mu = 0)
cohensD(agn.all.valid$amp.nat.diff, mu = 0)

t.test(agn.all.valid$amp.gen.diff, mu = 0)
cohensD(agn.all.valid$amp.gen.diff, mu = 0)

# Do AMP scores differ by social group membership (whether participant is USA/IND, male/female)? 
describeBy(agn.all.valid$amp.nat.diff, group = agn.all.valid$nationality)
t.test(agn.all.valid$amp.nat.diff ~ agn.all.valid$nationality)
cohensD(agn.all.valid$amp.nat.diff ~ agn.all.valid$nationality)

describeBy(agn.all.valid$amp.gen.diff, group = agn.all.valid$gender)


################################ FIGURE 2 ###################################### 
########## explicit identification and implicit bias (4 graphs in one) #########
################################################################################

id.sum.nat <-  summarySE(data = agn.all.valid,
                         measurevar = "nat.id",
                         groupvars = c("nationality"),
                         na.rm = TRUE)

fig.id.nat2 <- ggplot(id.sum.nat, aes(x=nationality, y=nat.id)) + 
        geom_bar(stat = "identity", position = position_dodge(), color = "black")  +
        geom_errorbar(aes(ymin = nat.id - ci, ymax = nat.id + ci), position = position_dodge(.9), color = "black", width = 0.3) +
        ylim(0,10) + xlab("Participant Nationality") + ylab("Idenfitication with one's own nationality")


id.sum.gen <-  summarySE(data = agn.all.valid,
                         measurevar = "gen.id",
                         groupvars = c("gender"),
                         na.rm = TRUE)

fig.id.gen2 <- ggplot(id.sum.gen, aes(x=gender, y=gen.id)) + 
        geom_bar(stat = "identity", position = position_dodge(), color = "black")  +
        geom_errorbar(aes(ymin = gen.id - ci, ymax = gen.id + ci), position = position_dodge(.9), color = "black", width = 0.3) +
        ylim(0,10) + xlab("Participant Gender") + ylab("Idenfitication with one's own gender")

amp.nat <-  summarySE(data = agn.all.valid,
                      measurevar = "amp.nat.diff",
                      groupvars = c("nationality"),
                      na.rm = TRUE)

fig.amp.nat <- ggplot(amp.nat, aes(x=nationality, y=amp.nat.diff)) + 
        geom_bar(stat = "identity", position = position_dodge(), color = "black")  +
        geom_errorbar(aes(ymin = amp.nat.diff - ci, ymax = amp.nat.diff + ci), position = position_dodge(.9), color = "black", width = 0.3) +
        ylim(-1,1) + ylab("Implicit own-nationality bias") + xlab("Participant Nationality")


amp.gen <-  summarySE(data = agn.all.valid,
                      measurevar = "amp.gen.diff",
                      groupvars = c("gender"),
                      na.rm = TRUE)

fig.amp.gen <- ggplot(amp.gen, aes(x=gender, y=amp.gen.diff)) + 
        geom_bar(stat = "identity", position = position_dodge(), color = "black")  +
        geom_errorbar(aes(ymin = amp.gen.diff - ci, ymax = amp.gen.diff + ci), position = position_dodge(.9), color = "black", width = 0.3) +
        ylim(-1,1) + ylab("Implicit own-gender bias") + xlab("Participant Gender")


multiplot(fig.id.nat2, fig.amp.nat, fig.id.gen2, fig.amp.gen, cols = 2)

################################################################################
###############  3.2 Are nationality and gender additive? ######################
################################################################################
# For each measure, first we ran a simple model (reported in the ms, code here), 
# then a model including covariates (reported in S4, code at the end of script), as a robustness check

# 3.2.1. Dictator Game
mod.dg.1 <- lmer(dg.dec ~ n.dg * g.dg + nationality + gender + 
                                       (1|subject), data = agn.long)
drop1(mod.dg.1, test = "Chisq")
summary(mod.dg.1)


# 3.2.2. Prisoner's Dilemma Decisions
mod.pdd.1 <- glmer(pd.dec ~ n.pdd * g.pdd + nationality + gender +
                           (1|subject),
                   data = agn.long,
                   family = binomial,
                   control = glmerControl(optimizer = 'bobyqa', optCtrl = list(maxfun=2e5)))
drop1(mod.pdd.1, test = "Chisq", trace = TRUE)
summary(mod.pdd.1)


# 3.2.3. Prisoner's Dilemma Beliefs
mod.pdb.1 <- glmer(pd.bel ~ n.pdb * g.pdb + nationality + gender +
                           (1|subject),
                   data = agn.long,
                   family = binomial,
                   control = glmerControl(optimizer = 'bobyqa', optCtrl = list(maxfun=2e5)))
drop1(mod.pdb.1, test = "Chisq", trace = TRUE)
summary(mod.pdb.1)


################################################################################
###############  3.3 Did one social category dominate the other? ###############
################################################################################
# For each measure, first we ran a simple model (reported in the ms, code here), 
# then a model including covariates (reported in S5, code at the end of script), as a robustness check

# 3.3.1. Dictator Game
mod.dg.3 <- lmer(dg.dec ~ nationality * dg.target.nat + gender * dg.target.gen +
                         (1|subject), data = agn.long)
drop1(mod.dg.3, test = "Chisq")
summary(mod.dg.3)

lsmeans(mod.dg.3, list(pairwise ~ nationality*dg.target.nat), adjust = "mvt")
lsmeans(mod.dg.3, list(pairwise ~ gender*dg.target.gen), adjust = "mvt")


# 3.3.2. Prisoner's Dilemma Decisions
mod.pdd.3 <- glmer(pd.dec ~ nationality * pd.dec.target.nat + gender * pd.dec.target.gen +
                           (1|subject),
                   data = agn.long,
                   family = binomial,
                   control = glmerControl(optimizer = 'bobyqa', optCtrl = list(maxfun=2e5)))
drop1(mod.pdd.3, test = "Chisq", trace = TRUE)
summary(mod.pdd.3)

lsmeans(mod.pdd.3, list(pairwise ~ nationality*pd.dec.target.nat), adjust = "mvt")
lsmeans(mod.pdd.3, list(pairwise ~ gender*pd.dec.target.gen), adjust = "mvt")


# 3.3.3. Prisoner's Dilemma Beliefs
mod.pdb.3 <- glmer(pd.bel ~ nationality * pd.bel.target.nat + gender * pd.bel.target.gen +
                           (1|subject),
                   data = agn.long,
                   family = binomial,
                   control = glmerControl(optimizer = 'bobyqa', optCtrl = list(maxfun=2e5)))
drop1(mod.pdb.3, test = "Chisq", trace = TRUE)
summary(mod.pdb.3)

lsmeans(mod.pdb.3, list(pairwise ~ nationality*pd.bel.target.nat), adjust = "mvt")
lsmeans(mod.pdb.3, list(pairwise ~ gender*pd.bel.target.gen), adjust = "mvt")


# Models WITHOUT higher-order gender term (participant gender x partner gender) 

mod.dg.drop <- lmer(dg.dec ~ nationality * dg.target.nat + gender + dg.target.gen +
                        (1|subject), data = agn.long)
drop1(mod.dg.drop, test = "Chisq")
summary(mod.dg.drop)

mod.pdd.drop <- glmer(pd.dec ~ nationality * pd.dec.target.nat + gender + pd.dec.target.gen +
                          (1|subject),
                      data = agn.long,
                      family = binomial,
                      control = glmerControl(optimizer = 'bobyqa', optCtrl = list(maxfun=2e5)))
drop1(mod.pdd.drop, test = "Chisq", trace = TRUE)
summary(mod.pdd.drop)

mod.pdb.drop <- glmer(pd.bel ~ nationality * pd.bel.target.nat + gender + pd.bel.target.gen +
                       (1|subject),
                   data = agn.long,
                   family = binomial,
                   control = glmerControl(optimizer = 'bobyqa', optCtrl = list(maxfun=2e5)))
drop1(mod.pdb.drop, test = "Chisq", trace = TRUE)
summary(mod.pdb.drop)


################################ FIGURE 3 ###################################### 
############### nat vs gen analysis across games (6 graphs in one) #############
# (1) DG - nationality
dg.nat <-  summarySE(data = agn.long,
                     measurevar = "dg.dec",
                     groupvars = c("nationality", "dg.target.nat"),
                     na.rm = TRUE)
fig.dg.nat <- ggplot(dg.nat, aes(x=nationality, y=dg.dec, fill = dg.target.nat)) + 
        geom_bar(stat = "identity", position = position_dodge(), color = "black")  +
        geom_errorbar(aes(ymin = dg.dec - ci, ymax = dg.dec + ci), 
                      position = position_dodge(.9), color = "black", width = 0.3) +
        ylim(0,10) + 
        labs(x = "Participant Nationality", y = "Dictator Game Donations", fill = "Partner Nationality")

# (2) DG - gender
dg.gen <-  summarySE(data = agn.long,
                     measurevar = "dg.dec",
                     groupvars = c("gender", "dg.target.gen"),
                     na.rm = TRUE)

fig.dg.gen <- ggplot(dg.gen, aes(x=gender, y=dg.dec, fill = dg.target.gen)) + 
        geom_bar(stat = "identity", position = position_dodge(), color = "black")  +
        geom_errorbar(aes(ymin = dg.dec - ci, ymax = dg.dec + ci), 
                      position = position_dodge(.9), color = "black", width = 0.3) +
        ylim(0,10) +
        labs(x = "Participant Gender", y = "Dictator Game Donations", fill = "Partner Gender")

# (3) PD Decisions - nationality
tab <- with(agn.long, table(pd.dec, nationality, pd.dec.target.nat))
tabdf <- as.data.frame(tab)
tabdf0 <- tabdf[tabdf$pd.dec == "cooperate", ]
# trials = denominator (i.e, total number of trials (sum of cooperate and defect, for each combination of n.pdd, g.pdd))
tabdf0$trials <- with(tabdf0, c(352, 614, 352, 614))

# binomial confidence intervals using the Agresti-Coull (1998) method
tabCI <- with(tabdf0, binom.confint(x = Freq, n = trials, methods = "agresti-coull", tol = 1e-8))
# combine both data sets
tabCI <- cbind(tabCI, tabdf0)

fig.pdd.nat <- ggplot(tabCI, aes(y = mean, x = nationality, fill = pd.dec.target.nat)) + 
        geom_bar(stat = "identity", position = position_dodge(), color = "black")  +
        geom_errorbar(aes(ymin = lower, ymax = upper), position = position_dodge(.9), color = "black", width = 0.3) +
        ylim (0,1) +
        labs (y = "Proportion of Cooperation", x = "Participant Nationality", fill = "Partner Nationality")
    
# (4) PD Decisions - gender
tab <- with(agn.long, table(pd.dec, gender, pd.dec.target.gen))
tabdf <- as.data.frame(tab)
tabdf0 <- tabdf[tabdf$pd.dec == "cooperate", ]
# trials = denominator (i.e, total number of trials (sum of cooperate and defect, for each combination of n.pdd, g.pdd))
tabdf0$trials <- with(tabdf0, c(400, 476, 400, 566))

# binomial confidence intervals using the Agresti-Coull (1998) method
tabCI <- with(tabdf0, binom.confint(x = Freq, n = trials, methods = "agresti-coull", tol = 1e-8))
# combine both data sets
tabCI <- cbind(tabCI, tabdf0)

fig.pdd.gen <- ggplot(tabCI, aes(y = mean, x = gender, fill = pd.dec.target.gen)) + 
        geom_bar(stat = "identity", position = position_dodge(), color = "black")  +
        geom_errorbar(aes(ymin = lower, ymax = upper), position = position_dodge(.9), color = "black", width = 0.3) +
        ylim (0,1) +
        labs (y = "Proportion of Cooperation", x = "Participant Gender", fill = "Partner Gender")

multiplot(fig.pdd.nat, fig.pdd.gen, cols = 2)

# (5) PD Beliefs - nationality
tab <- with(agn.long, table(pd.bel, nationality, pd.bel.target.nat))
tabdf <- as.data.frame(tab)
tabdf0 <- tabdf[tabdf$pd.bel == "cooperate", ]
# trials = denominator (i.e, total number of trials (sum of cooperate and defect, for each combination of n.pdd, g.pdd))
tabdf0$trials <- with(tabdf0, c(351, 614, 351, 613))

# binomial confidence intervals using the Agresti-Coull (1998) method
tabCI <- with(tabdf0, binom.confint(x = Freq, n = trials, methods = "agresti-coull", tol = 1e-8))
# combine both data sets
tabCI <- cbind(tabCI, tabdf0)

fig.pdb.nat <- ggplot(tabCI, aes(y = mean, x = nationality, fill = pd.bel.target.nat)) + 
        geom_bar(stat = "identity", position = position_dodge(), color = "black")  +
        geom_errorbar(aes(ymin = lower, ymax = upper), position = position_dodge(.9), color = "black", width = 0.3) +
        ylim (0,1) +
        labs (y = "Proportion of Cooperative Beliefs", x = "Participant Nationality", fill = "Partner Nationality")

# (6) PD Beliefs - gender
tab <- with(agn.long, table(pd.bel, gender, pd.bel.target.gen))
tabdf <- as.data.frame(tab)
tabdf0 <- tabdf[tabdf$pd.bel == "cooperate", ]
# trials = denominator (i.e, total number of trials (sum of cooperate and defect, for each combination of n.pdd, g.pdd))
tabdf0$trials <- with(tabdf0, c(399, 565, 399, 566))

# binomial confidence intervals using the Agresti-Coull (1998) method
tabCI <- with(tabdf0, binom.confint(x = Freq, n = trials, methods = "agresti-coull", tol = 1e-8))
# combine both data sets
tabCI <- cbind(tabCI, tabdf0)

fig.pdb.gen <- ggplot(tabCI, aes(y = mean, x = gender, fill = pd.bel.target.gen)) + 
        geom_bar(stat = "identity", position = position_dodge(), color = "black")  +
        geom_errorbar(aes(ymin = lower, ymax = upper), position = position_dodge(.9), color = "black", width = 0.3) +
        ylim (0,1) +
        labs (y = "Proportion of Cooperative Beliefs", x = "Participant Gender", fill = "Partner Gender")


fig.3 <- multiplot(fig.dg.nat, fig.pdd.nat, fig.pdb.nat,
          fig.dg.gen, fig.pdd.gen, fig.pdb.gen, cols = 2)
     
############### TABLE for category dominance analysis (3.3) ###########################
# Table 1
htmlreg(
    list(mod.dg.3,  
         mod.pdd.3,
         mod.pdb.3), # list of models to include
    file = "Table1.doc",  # output filename
    stars = c(0.001, 0.01, 0.05),
    center = TRUE,                     # center on page
    digits = 2,                        # digits for coefs and standard errors
    naive = TRUE,
    single.row = TRUE,                # standard errors below coefs or on same line
    leading.zero = TRUE,
    custom.model.names = c("Dictator Game", 
                           "Prisoner's Dilemma Decisions",
                           "Prisoner's Dilemma Beliefs"), # model names
    inline.css = FALSE, doctype = TRUE, html.tag = TRUE, head.tag = TRUE, body.tag = TRUE
)


################################################################################
##### 3.4 Do Identification or implicit bias (AMP) explain these findings? #####
################################################################################
### We focus on the nationality analyses here, and the gender analyses below ###

# 3.4.1. Explicit Identification 
## DG 
mod.dg.nat.id <- lmer(dg.dec ~ nationality*dg.target.nat*nat.id +
                            gender + dg.target.gen + 
                            (1|subject), data = agn.long)
drop1(mod.dg.nat.id, test = "Chisq")
summary(mod.dg.nat.id)

### PDD 
mod.pdd.nat.id <- glmer(pd.dec ~ nationality*pd.dec.target.nat*nat.id +
                            gender + pd.dec.target.gen +
                            (1|subject),
                        data = agn.long,
                        family = binomial,
                        control = glmerControl(optimizer = 'bobyqa', optCtrl = list(maxfun=2e5)))
summary(mod.pdd.nat.id)
drop1(mod.pdd.nat.id, test = "Chisq", trace = TRUE)

### PDB
mod.pdb.nat.id <- glmer(pd.bel ~ nationality*pd.bel.target.nat*nat.id +
                            gender + pd.bel.target.gen +
                            (1|subject),
                        data = agn.long,
                        family = binomial,
                        control = glmerControl(optimizer = 'bobyqa', optCtrl = list(maxfun=2e5)))
drop1(mod.pdb.nat.id, test = "Chisq", trace = TRUE)
summary(mod.pdb.nat.id)


# 3.4.2 AMP
## DG
mod.dg.nat.amp <- lmer(dg.dec ~ nationality*dg.target.nat*amp.nat.diff +
                           gender + dg.target.gen +
                           (1|subject), data = agn.long)
drop1(mod.dg.nat.amp, test = "Chisq")
summary(mod.dg.nat.amp)


### PDD
mod.pdd.nat.amp <- glmer(pd.dec ~ nationality*pd.dec.target.nat*amp.nat.diff +
                                 gender + pd.dec.target.gen +
                                 (1|subject),
                         data = agn.long,
                         family = binomial,
                         control = glmerControl(optimizer = "nlminbwrap", optCtrl = list(maxfun=2e6)))
drop1(mod.pdd.nat.amp, test = "Chisq", trace = TRUE)
summary(mod.pdd.nat.amp)


### PDB
mod.pdb.nat.amp <- glmer(pd.bel ~ nationality*pd.bel.target.nat*amp.nat.diff +
                                gender + pd.bel.target.gen +
                                (1|subject),
                        data = agn.long,
                        family = binomial,
                        control = glmerControl(optimizer = 'bobyqa', optCtrl = list(maxfun=2e5)))
drop1(mod.pdb.nat.amp, test = "Chisq", trace = TRUE)
summary(mod.pdb.nat.amp)


################################################################################
########################### SUPPLEMENTAL MATERIALS #############################
################################################################################

############################ Additivity Analysis ############################### 
# Dictator Game
mod.dg.2 <- lmer(dg.dec ~ n.dg * g.dg + nationality + gender +
                     age + salary + education + Batch +
                     (1|subject), data = agn.long.omit)
drop1(mod.dg.2)
summary(mod.dg.2)

# Prisoner's Dilemma Decisions
mod.pdd.2 <- glmer(pd.dec ~ n.pdd * g.pdd + nationality + gender 
                   + age + salary + education + Batch +
                       (1|subject),
                   data = agn.long.omit,
                   family = binomial,
                   control = glmerControl(optimizer = 'bobyqa', optCtrl = list(maxfun=2e5)))
drop1(mod.pdd.2, test = "Chisq", trace = TRUE)
summary(mod.pdd.2)

# Prisoner's Dilemma Beliefs
mod.pdb.2 <- glmer(pd.bel ~ n.pdb * g.pdb + nationality + gender 
                   + age + salary + education + Batch +
                       (1|subject),
                   data = agn.long.omit,
                   family = binomial,
                   control = glmerControl(optimizer = 'bobyqa', optCtrl = list(maxfun=2e5)))
drop1(mod.pdb.2, test = "Chisq", trace = TRUE)
summary(mod.pdb.2)

# Table S4
htmlreg(
    list(mod.dg.1, mod.dg.2, 
         mod.pdd.1, mod.pdd.2,
         mod.pdb.1, mod.pdb.2), # list of models to include
    file = "Additivity_TableS4.doc",  # output filename
    stars = c(0.001, 0.01, 0.05),
    center = TRUE,                     # center on page
    digits = 2,                        # digits for coefs and standard errors
    naive = TRUE,
    single.row = TRUE,                # standard errors below coefs or on same line
    leading.zero = TRUE,
    custom.model.names = c("Dictator Game", "DG with Covariates", 
                           "Prisoner's Dilemma Decisions", "PD Decisions with Covariates",
                           "Prisoner's Dilemma Beliefs", "PD Beliefs with Covariates"), # model names
    inline.css = FALSE, doctype = TRUE, html.tag = TRUE, head.tag = TRUE, body.tag = TRUE
)

# FIGURE S4 
# Dictator Game
dg.igog <-  summarySE(data = agn.long,
                      measurevar = "dg.dec",
                      groupvars = c("n.dg", "g.dg"),
                      na.rm = TRUE)

fig.dg.igog <- ggplot(dg.igog, aes(x=n.dg, y=dg.dec, fill = g.dg)) + 
    geom_bar(stat = "identity", position = position_dodge(), color = "black")  +
    geom_errorbar(aes(ymin = dg.dec - ci, ymax = dg.dec + ci), 
                  position = position_dodge(.9), color = "black", width = 0.3) +
    ylim(0,10) + xlab("Nationality Group Status") + ylab ("Dictator Game Donations") +
    scale_fill_discrete(name = "Gender Group Status", labels = c("Outgroup", "Ingroup"))
fig.dg.igog


# Prisoner's Dilemma Decisions
tab <- with(agn.long, table(pd.dec, n.pdd, g.pdd))
tabdf <- as.data.frame(tab)
tabdf0 <- tabdf[tabdf$pd.dec == "cooperate", ]

# trials = denominator (i.e, total number of trials (sum of cooperate and defect, for each combination of n.pdd, g.pdd))
tabdf0$trials <- with(tabdf0, c(483, 483, 483, 483))

# binomial confidence intervals using the Agresti-Coull (1998) method
tabCI <- with(tabdf0, binom.confint(x = Freq, n = trials, methods = "agresti-coull", tol = 1e-8))
# combine both data sets
tabCI <- cbind(tabCI, tabdf0)

fig.pdd.igog <- ggplot(tabCI, aes(y = mean, x = n.pdd, fill = g.pdd)) + 
    geom_bar(stat = "identity", position = position_dodge(), color = "black")  +
    geom_errorbar(aes(ymin = lower, ymax = upper), position = position_dodge(.9), color = "black", width = 0.3) +
    ylim (0,1) +
    ylab ("Proportion of Cooperation") +
    xlab ("Nationality Group Status") +
    scale_fill_discrete(name = "Gender Group Status", labels = c("Outgroup", "Ingroup"))

# Prisoner's Dilemma Beliefs
tabb <- with(agn.long, table(pd.bel, n.pdd, g.pdd))
tabbdf <- as.data.frame(tabb)
tabbdf0 <- tabbdf[tabbdf$pd.bel == "cooperate", ]
# trials = denominator (i.e, total number of trials (sum of cooperate and defect, for each combination of n.pdd, g.pdd))
tabbdf0$trials <- with(tabbdf0, c(482, 482, 483, 482))

# binomial confidence intervals using the Agresti-Coull (1998) method
tabbCI <- with(tabbdf0, binom.confint(x = Freq, n = trials, methods = "agresti-coull", tol = 1e-8))
# combine both data sets
tabbCI <- cbind(tabbCI, tabbdf0)

fig.pdb.igog <- ggplot(tabbCI, aes(y = mean, x = n.pdd, fill = g.pdd)) + 
    geom_bar(stat = "identity", position = position_dodge(), color = "black")  +
    geom_errorbar(aes(ymin = lower, ymax = upper), position = position_dodge(.9), color = "black", width = 0.3) +
    ylim (0,1) +
    ylab ("Proportion of Cooperative Beliefs") +
    xlab ("Nationality Group Status") +
    scale_fill_discrete(name = "Gender Group Status", labels = c("Outgroup", "Ingroup"))


fig.S4 <- multiplot(fig.dg.igog, fig.pdd.igog, fig.pdb.igog)

######################## Category Dominance Analysis ########################### 

# Dictator Game
mod.dg.4 <- lmer(dg.dec ~ nationality * dg.target.nat + gender * dg.target.gen +
                     age + salary + education + Batch +
                     (1|subject), data = agn.long.omit)
drop1(mod.dg.4)
summary(mod.dg.4)

# Prisoner's Dilemma Decisions
mod.pdd.4 <- glmer(pd.dec ~ nationality * pd.dec.target.nat + gender * pd.dec.target.gen +
                       age + salary + education + Batch +
                       (1|subject),
                   data = agn.long.omit,
                   family = binomial,
                   control = glmerControl(optimizer = 'bobyqa', optCtrl = list(maxfun=2e5)))
drop1(mod.pdd.4, test = "Chisq", trace = TRUE)
summary(mod.pdd.4)


# Prisoner's Dilemma Beliefs
mod.pdb.4 <- glmer(pd.bel ~ nationality * pd.bel.target.nat + gender * pd.bel.target.gen +
                       age + salary + education + Batch +
                       (1|subject),
                   data = agn.long.omit,
                   family = binomial,
                   control = glmerControl(optimizer = 'bobyqa', optCtrl = list(maxfun=2e5)))
drop1(mod.pdb.4, test = "Chisq", trace = TRUE)
summary(mod.pdb.4)

# Table S5
htmlreg(
    list(mod.dg.4, 
         mod.pdd.4,
         mod.pdb.4), # list of models to include
    file = "GroupBias_TableS5.doc",  # output filename
    stars = c(0.001, 0.01, 0.05),
    center = TRUE,                     # center on page
    digits = 2,                        # digits for coefs and standard errors
    naive = TRUE,
    single.row = TRUE,                # standard errors below coefs or on same line
    leading.zero = TRUE,
    custom.model.names = c("Dictator Game with Covariates", 
                           "Prisoner's Dilemma Decisions with Covariates", 
                           "Prisoner's Dilemma Beliefs with Covariates"), # model names
    inline.css = FALSE, doctype = TRUE, html.tag = TRUE, head.tag = TRUE, body.tag = TRUE
)

## Table S6 
htmlreg(
    list(mod.dg.nat.amp, mod.dg.gen.amp,
         mod.pdd.nat.amp, mod.pdd.gen.amp,
         mod.pdb.nat.amp, mod.pdb.gen.amp), # list of models to include
    file = "AMP Models FINAL.doc",  # output filename
    stars = c(0.001, 0.01, 0.05),
    center = TRUE,                     # center on page
    digits = 2,                        # digits for coefs and standard errors
    naive = TRUE,
    single.row = TRUE,                # standard errors below coefs or on same line
    leading.zero = TRUE,
    custom.model.names = c("DG Nationality", "DG Gender",
                           "PD Decisions Nationality", "PD Decisions Gender",
                           "PD Beliefs Nationality", "PD Beliefs Gender"), # model names
    inline.css = FALSE, doctype = TRUE, html.tag = TRUE, head.tag = TRUE, body.tag = TRUE
)

htmlreg(
    list(mod.dg.nat.id, mod.dg.gen.id, 
         mod.pdd.nat.id, mod.pdd.gen.id,
         mod.pdb.nat.id, mod.pdb.gen.id), # list of models to include
    file = "Identification Models FINAL.doc",  # output filename
    stars = c(0.001, 0.01, 0.05),
    center = TRUE,                     # center on page
    digits = 2,                        # digits for coefs and standard errors
    naive = TRUE,
    single.row = TRUE,                # standard errors below coefs or on same line
    leading.zero = TRUE,
    custom.model.names = c("DG Nationality", "DG Gender",
                           "PD Decisions Nationality", "PD Decisions Gender",
                           "PD Beliefs Nationality", "PD Beliefs Gender"), # model names
    inline.css = FALSE, doctype = TRUE, html.tag = TRUE, head.tag = TRUE, body.tag = TRUE
)


# Figure for Individual-Level Predictors
# S6 continued

## DG - Nationality identification
agn.dg.natid <- ggplot(agn.long, aes(x= nat.id, y=dg.dec, fill = dg.target.nat, color = dg.target.nat)) +
    geom_smooth(method="lm", aes(fill=dg.target.nat))  +
    facet_wrap (~ nationality, ncol=2) +
    ylim(0,10) +
    labs (x = "Nationality Identification", y = "Dictator Game Donations",
          fill = "Partner Nationality", color = "Partner Nationality")
agn.dg.natid


# AMP - first the nationality figure (3 in one)
### DG - AMP nationality
eff.dg <- allEffects(mod.dg.nat.amp)
eff.dg_df <- lapply(eff.dg, as.data.frame)
predicted.values <- eff.dg_df$`nationality:dg.target.nat:amp.nat.diff` 
agn.dg.natamp <- ggplot(predicted.values, aes(x= amp.nat.diff, y=fit, fill = dg.target.nat, color = dg.target.nat)) +
    geom_line() +
    geom_ribbon(stat="identity", aes(ymin=lower, ymax=upper, alpha=0.3), show.legend = FALSE)  +
    facet_wrap (~ nationality, ncol=2) +
    ylim(0,10) + xlim(-1,1) +
    labs (x = "AMP Nationality Difference Score", y = "Predicted DG Donations",
          fill = "Partner Nationality", color = "Partner Nationality")
agn.dg.natamp

### PDD - AMP nationality
eff.pd <- allEffects(mod.pdd.nat.amp)
eff.pd_df <- lapply(eff.pd, as.data.frame)
predicted.values <- eff.pd_df$`nationality:pd.dec.target.nat:amp.nat.diff` 
agn.pdd.amp.mod <- ggplot(predicted.values, aes(x=amp.nat.diff, y=fit, fill = pd.dec.target.nat, color = pd.dec.target.nat)) + 
    geom_line() +
    geom_ribbon(stat="identity", aes(ymin=lower, ymax=upper, alpha=0.3), show.legend = FALSE) +
    facet_wrap(~ nationality, ncol=2) +
    labs(x = "AMP Nationality Difference Score", y = "Predicted values for PD Decisions",
         fill = "Partner Nationality", color = "Partner Nationality") + 
    ylim(0,1) + xlim(-1,1)
agn.pdd.amp.mod

### PDB - AMP Nationality
eff.pdb <- allEffects(mod.pdb.nat.amp)
eff.pdb_df <- lapply(eff.pdb, as.data.frame)
predicted.values <- eff.pdb_df$`nationality:pd.bel.target.nat:amp.nat.diff` 
agn.pdb.amp.mod <- ggplot(predicted.values, aes(x=amp.nat.diff, y=fit, fill = pd.bel.target.nat, color = pd.bel.target.nat)) + 
    geom_line() +
    geom_ribbon(stat="identity", aes(ymin=lower, ymax=upper, alpha=0.3), show.legend = FALSE) +
    facet_wrap(~ nationality, ncol=2) +
    labs(x = "AMP Nationality Difference Score", y = "Predicted values for PD Beliefs",
         fill = "Partner Nationality", color = "Partner Nationality") + 
    ylim(0,1) + xlim(-1,1)
agn.pdb.amp.mod

fig.S6.1 <- multiplot(agn.dg.natamp, agn.pdd.amp.mod, agn.pdb.amp.mod)

# Now, the gender figure (3 in one)
### DG - AMP Gender
eff.dg <- allEffects(mod.dg.gen.amp)
eff.dg_df <- lapply(eff.dg, as.data.frame)
predicted.values <- eff.dg_df$`gender:dg.target.gen:amp.gen.diff` 
agn.dg.genamp <- ggplot(predicted.values, aes(x= amp.gen.diff, y=fit, fill = dg.target.gen, color = dg.target.gen)) +
    geom_line() +
    geom_ribbon(stat="identity", aes(ymin=lower, ymax=upper, alpha=0.3), show.legend = FALSE)  +
    facet_wrap (~ gender, ncol=2) +
    ylim(0,10) + xlim(-1,1) +
    labs (x = "AMP Gender Difference Score", y = "Predicted DG Donations",
          fill = "Partner Gender", color = "Partner Gender")
agn.dg.genamp

### PDD - AMP Gender
eff.pd <- allEffects(mod.pdd.gen.amp)
eff.pd_df <- lapply(eff.pd, as.data.frame)
predicted.values <- eff.pd_df$`gender:pd.dec.target.gen:amp.gen.diff` 
agn.pdd.amp.gen <- ggplot(predicted.values, aes(x=amp.gen.diff, y=fit, fill = pd.dec.target.gen, color = pd.dec.target.gen)) + 
    geom_line() +
    geom_ribbon(stat="identity", aes(ymin=lower, ymax=upper, alpha=0.3), show.legend = FALSE) +
    facet_wrap(~ gender, ncol=2) +
    labs(x = "AMP Gender Difference Score", y = "Predicted values for PD Decisions",
         fill = "Partner Gender", color = "Partner Gender") + 
    ylim(0,1) + xlim(-1,1)
agn.pdd.amp.gen

### PDB - AMP Gender
eff.pdb <- allEffects(mod.pdb.gen.amp)
eff.pdb_df <- lapply(eff.pdb, as.data.frame)
predicted.values <- eff.pdb_df$`gender:pd.bel.target.gen:amp.gen.diff` 
agn.pdb.amp.gen <- ggplot(predicted.values, aes(x=amp.gen.diff, y=fit, fill = pd.bel.target.gen, color = pd.bel.target.gen)) + 
    geom_line() +
    geom_ribbon(stat="identity", aes(ymin=lower, ymax=upper, alpha=0.3), show.legend = FALSE) +
    facet_wrap(~ gender, ncol=2) +
    labs(x = "AMP Gender Difference Score", y = "Predicted values for PD Beliefs",
         fill = "Partner Gender", color = "Partner Gender") + 
    ylim(0,1) + xlim(-1,1)
agn.pdb.amp.gen

fig.S6.2 <- multiplot(agn.dg.genamp, agn.pdd.amp.gen, agn.pdb.amp.gen)


########################### Individual Differences ############################# 

# Dictator Game
# identification gender
mod.dg.gen.id <- lmer(dg.dec ~ gender*dg.target.gen*gen.id +
                          nationality + dg.target.nat + 
                          (1|subject), data = agn.long)
drop1(mod.dg.gen.id, test = "Chisq")
summary(mod.dg.gen.id)

# AMP gender
mod.dg.gen.amp <- lmer(dg.dec ~ gender*dg.target.gen*amp.gen.diff +
                           nationality + dg.target.nat +
                           (1|subject), data = agn.long)
drop1(mod.dg.gen.amp, test = "Chisq")
summary(mod.dg.gen.amp)

# Prisoner's Dilemma Decisions
# identification gender
mod.pdd.gen.id <- glmer(pd.dec ~ gender*pd.dec.target.gen*gen.id +
                            nationality + pd.dec.target.nat +
                            (1|subject),
                        data = agn.long,
                        family = binomial,
                        control = glmerControl(optimizer = 'bobyqa', optCtrl = list(maxfun=2e5)))
drop1(mod.pdd.gen.id, test = "Chisq", trace = TRUE)
summary(mod.pdd.gen.id)

# amp gender
mod.pdd.gen.amp <- glmer(pd.dec ~ gender*pd.dec.target.gen*amp.gen.diff +
                             nationality + pd.dec.target.nat +
                             (1|subject),
                         data = agn.long,
                         family = binomial,
                         control = glmerControl(optimizer = 'bobyqa', optCtrl = list(maxfun=2e5)))
drop1(mod.pdd.gen.amp, test = "Chisq", trace = TRUE)
summary(mod.pdd.gen.amp)

# Prisoner's Dilemma Beliefs
# identification gender
mod.pdb.gen.id <- glmer(pd.bel ~ gender*pd.bel.target.gen*gen.id +
                            nationality + pd.bel.target.nat +
                            (1|subject),
                        data = agn.long,
                        family = binomial,
                        control = glmerControl(optimizer = 'bobyqa', optCtrl = list(maxfun=2e5)))
drop1(mod.pdb.gen.id, test = "Chisq", trace = TRUE)
summary(mod.pdb.gen.id)

# amp gender
# gender
mod.pdb.gen.amp <- glmer(pd.bel ~ gender*pd.bel.target.gen*amp.gen.diff +
                             nationality + pd.bel.target.nat +
                             (1|subject),
                         data = agn.long,
                         family = binomial,
                         control = glmerControl(optimizer = 'bobyqa', optCtrl = list(maxfun=2e5)))
drop1(mod.pdb.gen.amp, test = "Chisq", trace = TRUE)
summary(mod.pdb.gen.amp)

################################################################################ 
##################################### FIN ###################################### 
################################################################################ 
