# Supplementary material for: Nationality dominates gender in decision-making in the Dictator and Prisoner’s Dilemma Games
Source: PLoS One. 2021 Jan 13;16(1):e0244568. doi: 10.1371/journal.pone.0244568 (PMC7806153; doi:10.1371/journal.pone.0244568)
Supplement: S1 File — (ZIP) [file pone.0244568.s001.zip › S1_File.csv]

subject	Batch	DG.valid	PDG.valid	sc	gender	gender.importance	gender.identification	gen.id	nationality	nationality.importance	nationality.identification	nat.id	DG.USF	DG.INDF	DG.USM	DG.INDM	PD.dec.USF	PD.bel.USF	PD.dec.USM	PD.bel.USM	PD.dec.INDM	PD.bel.INDM	PD.dec.INDF	PD.bel.INDF	mandarin	cantonese	salary	education	age	amp.USM	amp.USF	amp.INDM	amp.INDF	amp.neutral	dg.nat.diff	dg.gen.diff	amp.nat.diff	amp.gen.diff
1	2017	PASS	PASS	USM	Male	9	10	9.5	US American	10	10	10	0	0	0	0	defect	defect	defect	defect	defect	defect	defect	defect	No	No	I would rather not say	I would rather not say	18-24	0.5	0.6	0.667	0.333	0.433	0	0	0.05	0.117
2	2018 Winter	PASS	FAIL	INDM	Male	7.14	8.08	7.61	Indian	7.04	8.14	7.59	6	1	3	2	defect	defect	defect	cooperate	cooperate	cooperate	cooperate	cooperate	Yes	Yes	$125,001 - $150,000	Masters Degree	25-34	0.533	0.767	0.733	0.733		-3	-1	0.083	-0.117
3	2018 Winter	PASS	PASS	USM	Male	9.28	8.86	9.07	US American	6.46	8.11	7.285	4	2	3	2	cooperate	cooperate	cooperate	cooperate	defect	defect	cooperate	cooperate	No	No	$25,001 - $50,000	4-year College Degree	35-54	0.667	0.533	0.467	0.333		1.5	-0.5	0.2	0.133
4	2018 Winter	PASS	FAIL	INDF	Female	10	9.97	9.985	Indian	9.94	9.97	9.955	10	10	10	10	cooperate	cooperate	cooperate	cooperate	cooperate	cooperate	cooperate	cooperate	No	No	$25,001 - $50,000	Masters Degree	25-34	0.067	0	0.933	0.933		0	0	0.9	-0.033
5	2018 Winter	PASS	FAIL	INDF	Female	9.83	9.37	9.6	Indian	9.3	8.62	8.96	1	5	2	4	defect	defect	defect	defect	cooperate	cooperate	cooperate	cooperate	No	No	$0 - $25,000	Masters Degree	35-54	0.3	0.433	0.9	0.8		3	0	0.483	0.017
6	2017	PASS	PASS	USF	Female	7.59	10	8.795	US American	10	10	10	0	0	0	0	defect	cooperate	defect	defect	defect	defect	defect	defect	No	No	$25,001 - $50,000	2-year College Degree	25-34	0.7	0.733	0.6	0.733	0.633	0	0	0.05	0.083
7	2018 Summer	PASS	FAIL	USF	Female	8.07	7.66	7.865	US American	7.14	7.04	7.09	0	0	0	0	defect	defect	defect	defect	defect	defect	defect	defect	No	No	$0 - $25,000	4-year College Degree	25-34	0.7	0.7	0.367	0.367		0	0	0.333	0
8	2018 Winter	PASS	FAIL	INDM	Male	10	10	10	Indian	10	10	10	3	3	1	3	cooperate	cooperate	cooperate	cooperate	cooperate	cooperate	cooperate	defect	No	No	$75,001 - $100,000	4-year College Degree	25-34	0.033	0.067	1	0.933		1	-1	0.917	0.017
9	2017	PASS	PASS	USM	Male	3.17	8.3	5.735	US American	7.07	8.27	7.67	5	5	5	5	cooperate	cooperate	cooperate	cooperate	defect	defect	cooperate	cooperate	No	No	$50,001 - $75,000	Some College	35-54	0.733	0.867	0.5	0.833	0.867	0	0	0.133	-0.233
10	2017	PASS	PASS	USF	Female	7.13	7.01	7.07	US American	3.01	1.87	2.44	5	5	5	5	cooperate	cooperate	defect	defect	defect	defect	cooperate	cooperate	No	No	$25,001 - $50,000	Masters Degree	35-54	0.267	0.367	0.367	0.6	0.367	0	0	-0.167	0.167
11	2017	PASS	PASS	INDM	Male	9.39	9.41	9.4	Indian	8.17	7.63	7.9	5	5	5	5	cooperate	cooperate	cooperate	cooperate	cooperate	cooperate	cooperate	cooperate	No	No	$0 - $25,000	4-year College Degree	25-34	0.767	0.767	0.633	0.733	0.567	0	0	-0.083	-0.05
12	2018 Summer	PASS	PASS	USF	Female	5.15	6.79	5.97	US American	4.9	6.45	5.675	0	0	0	0	defect	defect	defect	defect	defect	defect	defect	defect	No	No	$50,001 - $75,000	4-year College Degree	35-54	0.4	0.3	0.467	0.267		0	0	-0.017	-0.15
13	2017	PASS	PASS	USM	Male	4.97	6.13	5.55	US American	3.97	3.03	3.5	0	0	0	0	defect	defect	defect	defect	defect	defect	defect	defect	No	Yes	$0 - $25,000	4-year College Degree	35-54	0.567	0.8	0.633	0.5	0.567	0	0	0.117	-0.05
14	2018 Winter	PASS	PASS	INDM	Male	10	10	10	Indian	10	10	10	5	5	5	5	cooperate	cooperate	cooperate	cooperate	defect	defect	defect	defect	No	No	$75,001 - $100,000	Masters Degree	35-54	0.3	0.467	0.333	0.4		0	0	-0.017	-0.117
15	2017	PASS	PASS	INDM	Male	8.2	8.2	8.2	Indian	7.11	9.14	8.125	5	7	3	5	cooperate	cooperate	cooperate	cooperate	cooperate	cooperate	cooperate	cooperate	No	No	$100,001 - $125,000	4-year College Degree	25-34	0.8	0.867	0.767	0.7	0.833	2	-2	-0.1	0
16	2018 Summer	PASS	PASS	USM	Male	8.3	8.15	8.225	US American	10	10	10	0	0	0	0	defect	defect	defect	defect	defect	defect	defect	defect	No	No	$75,001 - $100,000	Masters Degree	25-34	0.967	1	0	0		0	0	0.983	-0.017
17	2018 Summer	PASS	PASS	INDF	Female	10	10	10	Indian	10	10	10	3	5	2	5	cooperate	defect	defect	defect	cooperate	cooperate	cooperate	cooperate	No	No	$125,001 - $150,000	4-year College Degree	25-34	0.467	0.533	0.833	0.8		2.5	0.5	0.317	0.017
18	2018 Winter	PASS	PASS	USF	Female	6.44	9.24	7.84	US American	3.45	1.56	2.505	0	0	0	0	defect	defect	defect	defect	defect	defect	cooperate	cooperate	No	No	$0 - $25,000	2-year College Degree	18-24	0.7	0.633	0.533	0.6		0	0	0.1	0
19	2018 Summer	PASS	PASS	USF	Female	8.04	7.59	7.815	US American	7.85	7.03	7.44	5	5	5	5	defect	defect	defect	defect	defect	defect	defect	defect	No	No	$25,001 - $50,000	4-year College Degree	25-34	0.533	0.767	0.7	0.567		0	0	0.017	0.05
20	2018 Summer	PASS	PASS	INDF	Female	10	10	10	Indian	10	10	10	2	0	1	3	defect	defect	cooperate	cooperate	defect	defect	cooperate	cooperate	Yes	Yes	$0 - $25,000	4-year College Degree	35-54	1	1	1	1		0	-1	0	0
21	2017	PASS	PASS	INDF	Female	9.82	10	9.91	Indian	9.16	9.96	9.56	5	5	5	5	cooperate	cooperate	cooperate	cooperate	cooperate	cooperate	cooperate	cooperate	No	No	$25,001 - $50,000	4-year College Degree	35-54	0.567	0.567	0.467	0.4	0.6	0	0	-0.133	-0.033
22	2017	PASS	PASS	USM	Male	6.17	6.46	6.315	US American	4.94	5.87	5.405	0	0	0	0	defect	defect	defect	defect	defect	defect	defect	defect	No	No	$25,001 - $50,000	4-year College Degree	25-34	0.633	0.7	0.633	0.567	0.7	0	0	0.067	0
23	2017	PASS	PASS	USM	Male	4.61	9.93	7.27	US American	8.37	9.56	8.965	2	0	0	0	defect	cooperate	cooperate	cooperate	cooperate	cooperate	cooperate	cooperate	No	No	$75,001 - $100,000	4-year College Degree	25-34	0.667	0.533	0.5	0.567	0.567	1	-1	0.067	0.033
24	2018 Summer	PASS	PASS	USF	Female	8.04	8.49	8.265	US American	6.75	7.1	6.925	3	3	3	3	defect	defect	defect	cooperate	defect	defect	defect	defect	No	No	$50,001 - $75,000	4-year College Degree	25-34	0.6	0.5	0.333	0.6		0	0	0.083	0.083
25	2017	PASS	PASS	USF	Female	10	10	10	US American	10	10	10	0	0	0	0	cooperate	cooperate	cooperate	cooperate	defect	defect	cooperate	cooperate	No	No	$0 - $25,000	High School / GED	55-64	0.633	0.533	0.633	0.733	0.533	0	0	-0.1	0
26	2018 Winter	PASS	PASS	INDM	Male	8.99	9.66	9.325	Indian	9.04	9.32	9.18	0	0	0	0	cooperate	cooperate	cooperate	cooperate	cooperate	cooperate	cooperate	cooperate	No	Yes	$0 - $25,000	2-year College Degree	25-34	0.7	0.633	0.667	0.633		0	0	-0.017	0.05
27	2017	PASS	PASS	USF	Female	8.63	9.06	8.845	US American	7.11	7.24	7.175	5	5	5	5	cooperate	cooperate	cooperate	cooperate	cooperate	cooperate	cooperate	cooperate	No	No	$25,001 - $50,000	Less than High School	35-54	0.767	1	0.233	0.433	0.6	0	0	0.55	0.217
28	2018 Summer	PASS	PASS	USM	Male	1.25	0.93	1.09	US American	1.25	1.18	1.215	0	0	0	0	cooperate	cooperate	cooperate	cooperate	defect	defect	defect	defect	No	No	$25,001 - $50,000	4-year College Degree	25-34	0.733	0.633	0.8	0.833		0	0	-0.133	0.033
29	2018 Summer	PASS	FAIL	INDF	Female	9.52	9.65	9.585	Indian	9.48	9.9	9.69	7	7	6	5	defect	cooperate	defect	cooperate	cooperate	cooperate	cooperate	defect	No	No	$50,001 - $75,000	4-year College Degree	35-54	0.8	0.633	0.7	0.7		-0.5	1.5	-0.017	-0.083
30	2018 Winter	FAIL	FAIL	USM	Male	8.07	9.24	8.655	US American	7.66	9.21	8.435	9	9	9	1	cooperate	defect	defect	defect	defect	defect	defect	cooperate	Yes	No	$0 - $25,000	4-year College Degree	18-24	0.3	0.433	0.5	0.467		4	-4	-0.117	-0.05
31	2017	PASS	PASS	INDM	Male	9.21	9.14	9.175	Indian	7.03	7.1	7.065	5	5	5	5	cooperate	cooperate	cooperate	cooperate	cooperate	cooperate	cooperate	cooperate	No	No	$25,001 - $50,000	4-year College Degree	25-34	0.633	0.667	0.533	0.567	0.5	0	0	-0.1	-0.033
32	2018 Winter	PASS	PASS	USF	Female	10	10	10	US American	7.01	8.11	7.56	5	5	5	5	defect	defect	defect	defect	defect	defect	defect	defect	No	No	$50,001 - $75,000	4-year College Degree	35-54	0.667	0.767	0.7	0.567		0	0	0.083	-0.017
33	2017	PASS	PASS	USM	Male	7.93	6.86	7.395	US American	4.96	6.06	5.51	2	2	2	2	defect	defect	defect	defect	defect	defect	defect	defect	No	No	$25,001 - $50,000	High School / GED	25-34	0.6	0.5	0.433	0.533	0.633	0	0	0.067	0
34	2018 Winter	PASS	PASS	USM	Male	3.1	5.89	4.495	US American	0.93	2.96	1.945	0	0	0	0	cooperate	cooperate	cooperate	cooperate	cooperate	cooperate	cooperate	cooperate	Yes	No	$25,001 - $50,000	Some College	25-34	0.4	0.2	0.133	0.167		0	0	0.15	0.083
35	2017	PASS	PASS	USF	Female	8.11	9.07	8.59	US American	9.92	9.97	9.945	5	5	5	5	cooperate	cooperate	cooperate	cooperate	cooperate	cooperate	cooperate	cooperate	No	No	$0 - $25,000	2-year College Degree	35-54	0.633	0.8	0.533	0.667	0.533	0	0	0.117	0.15
36	2017	PASS	PASS	INDF	Female	5.14	3.94	4.54	Indian	7.73	3.94	5.835	0	0	0	0	defect	defect	defect	defect	defect	defect	defect	defect	No	Yes	$50,001 - $75,000	Doctoral Degree	25-34	0.633	0.5	0.5	0.6	0.533	0	0	-0.017	-0.017
37	2018 Winter	PASS	FAIL	USM	Male	6.17	4.38	5.275	US American	6.06	5.24	5.65	0	0	0	0	defect	defect	defect	defect	defect	defect	defect	defect	No	No	$100,001 - $125,000	4-year College Degree	25-34	0.6	0.567	0.767	0.667		0	0	-0.133	0.067
38	2018 Winter	PASS	FAIL	INDM	Male	10	9.75	9.875	Indian	9.8	9.69	9.745	2	0	0	2	cooperate	cooperate	cooperate	defect	cooperate	defect	cooperate	defect	No	No	$25,001 - $50,000	Some College	25-34	0.1	0	1	1		0	0	0.95	0.05
39	2018 Summer	PASS	PASS	USM	Male	7.96	8.14	8.05	US American	8.8	7.11	7.955	5	1	5	0	cooperate	cooperate	cooperate	cooperate	defect	defect	defect	defect	No	No	$0 - $25,000	2-year College Degree	25-34	0.667	0.533	0.6	0.6		4.5	-0.5	0	0.067
40	2017	PASS	PASS	USM	Male	1.93	4.97	3.45	US American	1.96	1.99	1.975	5	5	5	5	cooperate	cooperate	cooperate	cooperate	cooperate	cooperate	cooperate	cooperate	No	No	$25,001 - $50,000	Masters Degree	25-34	0.933	0.867	0.933	0.967	0.467	0	0	-0.05	0.017
41	2018 Summer	PASS	PASS	USF	Female	7.13	9.15	8.14	US American	7.11	8.15	7.63	5	5	5	5	cooperate	cooperate	cooperate	cooperate	cooperate	cooperate	cooperate	cooperate	No	No	$50,001 - $75,000	Some College	35-54	0.9	0.667	0.7	0.8		0	0	0.033	-0.067
42	2017	PASS	PASS	INDM	Male	10	10	10	Indian	10	10	10	2	3	1	2	defect	defect	defect	defect	defect	cooperate	defect	cooperate	No	No	$25,001 - $50,000	4-year College Degree	25-34	0.067	0.067	0.9	0.967	0	1	-1	0.867	-0.033
43	2018 Winter	PASS	PASS	INDF	Female	10	10	10	Indian	10	9.99	9.995	4	4	4	4	cooperate	cooperate	cooperate	cooperate	cooperate	cooperate	cooperate	cooperate	Yes	No	$0 - $25,000	4-year College Degree	35-54	0.9	0.9	0.867	0.767		0	0	-0.083	-0.05
44	2018 Winter	PASS	PASS	INDM	Male	8.59	8.44	8.515	Indian	10	10	10	2	0	2	0	defect	defect	defect	defect	defect	defect	defect	defect	No	No	$75,001 - $100,000	High School / GED	18-24	0.433	0.467	0.567	0.533		-2	0	0.1	0
45	2018 Winter	PASS	FAIL	USF	Female	10	10	10	US American	10	10	10	5	5	5	5	cooperate	cooperate	cooperate	cooperate	cooperate	cooperate	cooperate	cooperate	No	No	$50,001 - $75,000	Some College	25-34	0.967	0.967	0.133	0.1		0	0	0.85	-0.017
46	2018 Winter	PASS	PASS	INDF	Female	9.07	10	9.535	Indian	10	10	10	1	2	4	2	defect	cooperate	defect	cooperate	defect	cooperate	defect	cooperate	No	No	$50,001 - $75,000	4-year College Degree	25-34	0.733	0.833	0.933	0.933		-0.5	-1.5	0.15	0.05
47	2017	PASS	PASS	INDM	Male	8.1	9.18	8.64	Indian	7.72	8.11	7.915	5	5	5	5	cooperate	cooperate	cooperate	cooperate	cooperate	cooperate	cooperate	cooperate	No	No	$100,001 - $125,000	Masters Degree	25-34	0.533	0.7	0.7	0.733	0.533	0	0	0.1	-0.1
48	2018 Winter	PASS	PASS	USM	Male	6.08	9.21	7.645	US American	7.1	8.11	7.605	2	2	2	2	defect	defect	defect	defect	defect	cooperate	cooperate	cooperate	No	No	$25,001 - $50,000	High School / GED	25-34	0.533	0.733	0.433	0.633		0	0	0.1	-0.2
49	2017	PASS	PASS	USM	Male	9.35	9.83	9.59	US American	9.27	9.2	9.235	5	0	5	0	cooperate	cooperate	cooperate	cooperate	defect	defect	defect	defect	No	No	$0 - $25,000	High School / GED	55-64	0.433	0.567	0.633	0.467	0.6	5	0	-0.05	0.017
50	2018 Summer	PASS	PASS	INDF	Female	7.07	10	8.535	Indian	6.13	6.21	6.17	5	5	5	5	cooperate	cooperate	cooperate	cooperate	cooperate	cooperate	cooperate	cooperate	No	No	$25,001 - $50,000	Masters Degree	55-64	0.967	1	1	1		0	0	0.017	0.017
51	2018 Winter	PASS	PASS	INDM	Male	9.94	10	9.97	Indian	9.94	10	9.97	0	0	0	0	defect	defect	defect	cooperate	cooperate	cooperate	cooperate	cooperate	No	No	$0 - $25,000	4-year College Degree	25-34	0.433	0.7	0.5	0.533		0	0	-0.05	-0.15
52	2018 Summer	PASS	PASS	USF	Female	7.45	9.23	8.34	US American	8.11	8.75	8.43	3	4	3	2	cooperate	cooperate	defect	defect	cooperate	cooperate	cooperate	cooperate	No	No	$0 - $25,000	Some College	35-54	0.6	0.867	0.667	0.8		0	1	0	0.2
53	2018 Summer	PASS	PASS	USM	Male	10	9.95	9.975	US American	5.17	8.03	6.6	5	5	5	5	cooperate	cooperate	cooperate	cooperate	cooperate	cooperate	cooperate	cooperate	No	Yes	$100,001 - $125,000	4-year College Degree	35-54	0.7	0.7	0.7	0.6		0	0	0.05	0.05
54	2018 Summer	PASS	FAIL	USF	Female	6.66	6	6.33	US American	8.1	7.56	7.83	0	0	0	0	cooperate	cooperate	cooperate	cooperate	cooperate	cooperate	cooperate	cooperate	Yes	No	$25,001 - $50,000	4-year College Degree	25-34	0.033	0	0	0		0	0	0.017	-0.017
55	2017	PASS	PASS	USM	Male	2.99	7.58	5.285	US American	2.61	5.17	3.89	0	0	0	0	defect	defect	defect	defect	defect	defect	defect	defect	No	No	$25,001 - $50,000	4-year College Degree	25-34	0.767	0.767	0.6	0.667	0.833	0	0	0.133	-0.033
56	2018 Winter	PASS	PASS	INDM	Male	10	10	10	Indian	10	10	10	5	5	5	5	cooperate	cooperate	cooperate	cooperate	cooperate	cooperate	cooperate	cooperate	No	No	$0 - $25,000	4-year College Degree	25-34	0.3	0.233	0.967	1		0	0	0.717	0.017
57	2018 Summer	PASS	FAIL	INDF	Female	10	10	10	Indian	10	10	10	0	0	0	0	defect	cooperate	defect	defect	cooperate	defect	cooperate	defect	No	No	$0 - $25,000	4-year College Degree	25-34	0	0.067	0.933	0.867		0	0	0.867	0
58	2018 Winter	PASS	PASS	INDF	Female	10	10	10	Indian	10	10	10	2	2	3	2	defect	defect	defect	defect	cooperate	defect	defect	defect	No	No	$50,001 - $75,000	Masters Degree	35-54	0.833	0.633	0.6	0.533		-0.5	-0.5	-0.167	-0.133
59	2018 Summer	PASS	PASS	USM	Male	10	10	10	US American	5.04	5.07	5.055	0	0	0	0	defect	defect	defect	defect	defect	defect	defect	defect	No	No	$0 - $25,000	4-year College Degree	25-34	0.467	0.6	0.467	0.433		0	0	0.083	-0.05
60	2017	PASS	PASS	INDM	Male	7.85	7.93	7.89	Indian	10	9.99	9.995	0	0	0	0	cooperate	cooperate	cooperate	cooperate	cooperate	cooperate	cooperate	cooperate	No	No	$0 - $25,000	4-year College Degree	25-34	0.467	0.433	0.367	0.567	0	0	0	0.017	-0.083
61	2018 Summer	PASS	PASS	USF	Female	8.11	9.07	8.59	US American	7.08	7.11	7.095	5	5	5	5	cooperate	cooperate	defect	defect	defect	defect	cooperate	cooperate	No	No	$0 - $25,000	4-year College Degree	35-54	0.633	0.633	0.667	0.767		0	0	-0.083	0.05
62	2018 Summer	PASS	PASS	USF	Female	7.79	8.2	7.995	US American	6.86	7.9	7.38	0	0	0	0	defect	defect	defect	defect	defect	defect	defect	defect	No	No	$100,001 - $125,000	4-year College Degree	25-34	0.867	0.967	0	0.033		0	0	0.9	0.067
63	2017	PASS	PASS	USF	Female	6.17	7.21	6.69	US American	5.77	6.54	6.155	0	0	0	0	defect	defect	defect	defect	defect	defect	defect	defect	No	No	$25,001 - $50,000	4-year College Degree	18-24	0.7	0.733	0.8	0.6	0.8	0	0	0.017	-0.083
64	2017	PASS	PASS	USM	Male	9.18	10	9.59	US American	7.04	8.19	7.615	4	4	4	4	cooperate	cooperate	cooperate	cooperate	cooperate	cooperate	cooperate	cooperate	No	No	$50,001 - $75,000	Professional Degree (JD, MD)	35-54	0.533	0.5	0.4	0.5	0.467	0	0	0.067	-0.033
65	2017	PASS	PASS	USM	Male	9.15	9.17	9.16	US American	8.14	8.1	8.12	3	3	3	3	cooperate	cooperate	cooperate	cooperate	cooperate	cooperate	cooperate	cooperate	No	No	$100,001 - $125,000	Masters Degree	greater than 65	0.533	0.433	0.567	0.6	0.567	0	0	-0.1	0.033
66	2018 Winter	PASS	PASS	INDM	Male	8.11	10	9.055	Indian	6.2	9.31	7.755	10	10	10	10	cooperate	cooperate	cooperate	cooperate	cooperate	cooperate	cooperate	cooperate	No	No	$0 - $25,000	High School / GED	18-24	0.033	0.033	0.167	0.067		0	0	0.083	0.05
67	2018 Winter	FAIL	FAIL	INDM	Male	4.11	5.66	4.885	Indian	4.59	4.94	4.765	1	1	1	0	cooperate	cooperate	cooperate	cooperate	cooperate	cooperate	cooperate	cooperate	Yes	Yes	$25,001 - $50,000	2-year College Degree	25-34	0.767	0.833	0.5	0.633		-0.5	-0.5	-0.233	-0.1
68	2018 Winter	PASS	PASS	INDM	Male	10	10	10	Indian	7.07	7.04	7.055	0	1	0	1	defect	cooperate	defect	cooperate	defect	defect	defect	defect	No	No	$0 - $25,000	Some College	35-54	0.7	0.8	0.7	0.767		1	0	-0.017	-0.083
69	2017	PASS	PASS	USM	Male	3.28	8.54	5.91	US American	6.69	6.07	6.38	5	5	5	5	cooperate	cooperate	cooperate	defect	cooperate	cooperate	cooperate	cooperate	No	Yes	$25,001 - $50,000	Masters Degree	35-54	0.667	0.767	0.6	0.2	0.6	0	0	0.317	0.15
70	2017	PASS	PASS	USF	Female	10	10	10	US American	8.06	9.23	8.645	4	4	4	4	defect	defect	defect	defect	defect	defect	defect	defect	No	No	$50,001 - $75,000	Some College	35-54	0.433	0.667	0.6	0.667	0.5	0	0	-0.083	0.15
71	2018 Winter	PASS	FAIL	USF	Female	8.68	7.51	8.095	US American	7.93	7.9	7.915	2	2	2	2	cooperate	defect	cooperate	cooperate	cooperate	defect	defect	defect	No	No	$25,001 - $50,000	4-year College Degree	25-34	0.433	0.667	0.5	0.6		0	0	0	0.167
72	2018 Winter	PASS	PASS	INDM	Male	8.97	9.07	9.02	Indian	8.62	8.17	8.395	5	5	5	5	cooperate	cooperate	cooperate	cooperate	cooperate	cooperate	cooperate	cooperate	No	No	$25,001 - $50,000	Some College	18-24	0.467	0.567	0.6	0.667		0	0	0.117	-0.083
73	2018 Summer	PASS	PASS	USF	Female	10	10	10	US American	3.86	3.96	3.91	5	5	5	5	cooperate	cooperate	cooperate	cooperate	cooperate	defect	cooperate	cooperate	No	No	$0 - $25,000	2-year College Degree	35-54	0.5	0.433	0.467	0.633		0	0	-0.083	0.05
74	2018 Summer	PASS	PASS	INDF	Female	9.06	9.51	9.285	Indian	8.03	9.18	8.605	2	2	2	2	defect	cooperate	defect	cooperate	defect	cooperate	defect	cooperate	No	No	$0 - $25,000	4-year College Degree	55-64	0.567	0.5	0.6	0.533		0	0	0.033	-0.067
75	2018 Summer	PASS	PASS	USF	Female	10	10	10	US American	10	10	10	4	2	2	2	defect	defect	cooperate	cooperate	defect	defect	cooperate	cooperate	No	No	$0 - $25,000	2-year College Degree	35-54	0.833	0.833	0.7	0.467		1	1	0.25	-0.117
76	2017	PASS	PASS	INDM	Male	5.7	6.86	6.28	Indian	6.87	6.06	6.465	8	3	5	6	cooperate	defect	defect	cooperate	defect	defect	defect	defect	No	No	$25,001 - $50,000	4-year College Degree	18-24	0.7	0.833	0.7	0.767	0.733	-2	0	-0.033	-0.1
77	2017	PASS	PASS	USF	Female	7.96	10	8.98	US American	6.42	10	8.21	0	0	0	0	defect	defect	defect	defect	defect	defect	defect	defect	No	No	$50,001 - $75,000	4-year College Degree	35-54	0.467	0.5	0.3	0.4	0.4	0	0	0.133	0.067
78	2017	PASS	PASS	INDM	Male	9.96	10	9.98	Indian	9.08	7.62	8.35	1	1	0	0	defect	defect	defect	defect	defect	defect	defect	cooperate	No	No	$25,001 - $50,000	Professional Degree (JD, MD)	35-54	0.733	0.533	0.667	0.633	0.8	0	-1	0.017	0.117
79	2018 Winter	PASS	PASS	INDM	Male	4.03	4.77	4.4	Indian	7.14	6.9	7.02	2	3	2	3	defect	defect	defect	cooperate	cooperate	cooperate	cooperate	cooperate	No	No	$0 - $25,000	2-year College Degree	18-24	0.067	0	1	0.3		1	0	0.617	0.383
80	2018 Winter	FAIL	FAIL	INDM	Male	10	9.72	9.86	Indian	7.17	6.15	6.66	4	2	2	3	defect	cooperate	cooperate	defect	cooperate	defect	cooperate	defect	No	No	$75,001 - $100,000	Masters Degree	18-24	1	1	1	0.967		-0.5	-0.5	-0.017	0.017
81	2018 Summer	PASS	PASS	USM	Male	9.27	8.82	9.045	US American	9.21	9.15	9.18	2	2	2	2	cooperate	defect	cooperate	defect	cooperate	defect	cooperate	defect	No	No	$0 - $25,000	Some College	35-54	0.267	0.333	0.4	0.467		0	0	-0.133	-0.067
82	2018 Summer	PASS	PASS	USF	Female	5.15	7.14	6.145	US American	5.94	7.03	6.485	5	5	5	5	cooperate	cooperate	cooperate	cooperate	cooperate	cooperate	cooperate	cooperate	Yes	No	$75,001 - $100,000	4-year College Degree	55-64	0.667	0.7	0.7	0.833		0	0	-0.083	0.083
83	2018 Winter	PASS	PASS	INDF	Female	9.97	10	9.985	Indian	9.99	9.89	9.94	5	5	5	5	cooperate	cooperate	cooperate	cooperate	cooperate	cooperate	cooperate	cooperate	No	No	$0 - $25,000	Masters Degree	35-54	0.767	0.733	0.733	0.867		0	0	0.05	0.05
84	2017	PASS	PASS	USF	Female	8.14	10	9.07	US American	5.06	8.07	6.565	5	5	5	5	defect	defect	defect	defect	defect	defect	defect	defect	No	No	$25,001 - $50,000	Some College	35-54	0.7	0.667	0.467	0.567	0.667	0	0	0.167	0.033
85	2018 Winter	PASS	FAIL	USF	Female	3.1	3.96	3.53	US American	1.13	1.52	1.325	0	0	0	0	defect	defect	defect	defect	defect	defect	cooperate	cooperate	No	No	$25,001 - $50,000	4-year College Degree	35-54	0.667	0.4	0.367	0.7		0	0	0	0.033
86	2017	PASS	PASS	USM	Male	7	9.24	8.12	US American	6.11	6.1	6.105	3	3	3	3	cooperate	cooperate	cooperate	cooperate	cooperate	cooperate	cooperate	cooperate	No	No	$75,001 - $100,000	Masters Degree	25-34	0.867	0.767	0.5	0.567	0.7	0	0	0.283	0.017
87	2018 Winter	PASS	PASS	INDF	Female	10	10	10	Indian	10	10	10	0	5	0	5	defect	defect	defect	defect	cooperate	cooperate	cooperate	cooperate	No	No	$0 - $25,000	4-year College Degree	35-54	0.133	0.033	0.967	0.967		5	0	0.883	-0.05
88	2017	PASS	PASS	INDM	Male	10	10	10	Indian	7.23	6.77	7	0	5	0	5	defect	defect	defect	defect	cooperate	cooperate	cooperate	cooperate	No	No	$0 - $25,000	4-year College Degree	25-34	0.5	0.5	0.767	0.5	0.333	5	0	0.133	0.133
89	2018 Winter	PASS	FAIL	USF	Female	4.97	9.1	7.035	US American	1.55	5.68	3.615	5	3	3	3	defect	defect	defect	defect	cooperate	defect	defect	defect	No	No	$25,001 - $50,000	Some College	25-34	0.733	0.733	0.6	0.5		1	1	0.183	-0.05
90	2017	PASS	PASS	USM	Male	9.58	9.72	9.65	US American	7.1	8.61	7.855	4	3	3	2	cooperate	cooperate	cooperate	cooperate	defect	defect	defect	defect	Yes	No	$25,001 - $50,000	Some College	35-54	0.633	0.567	0.367	0.233	0.533	1	-1	0.3	0.1
91	2017	PASS	PASS	INDM	Male	5.15	10	7.575	Indian	3.66	6.23	4.945	1	0	1	0	defect	cooperate	defect	cooperate	defect	cooperate	defect	defect	No	No	$0 - $25,000	Masters Degree	25-34	0.6	0.633	0.467	0.633	0.467	-1	0	-0.067	-0.1
92	2017	PASS	PASS	USM	Male	10	10	10	US American	8.08	8.13	8.105	5	5	5	5	cooperate	cooperate	cooperate	cooperate	cooperate	cooperate	cooperate	cooperate	No	No	$25,001 - $50,000	4-year College Degree	25-34	0.567	0.533	0.567	0.7	0.533	0	0	-0.083	-0.05
93	2018 Winter	PASS	PASS	INDF	Female	4.99	9.23	7.11	Indian	10	9.99	9.995	4	5	3	5	defect	defect	defect	defect	defect	defect	defect	defect	No	No	$25,001 - $50,000	Masters Degree	25-34	0.967	0.967	0.967	0.967		1.5	0.5	0	0
94	2018 Summer	PASS	PASS	USM	Male	10	10	10	US American	5.3	5.32	5.31	0	0	0	0	defect	cooperate	defect	cooperate	defect	defect	defect	defect	No	No	$25,001 - $50,000	High School / GED	25-34	0.433	0.667	0.467	0.3		0	0	0.167	-0.033
95	2018 Winter	PASS	PASS	USF	Female	10	10	10	US American	9.9	10	9.95	5	5	5	5	cooperate	cooperate	cooperate	cooperate	cooperate	cooperate	cooperate	cooperate	No	No	$100,001 - $125,000	Masters Degree	35-54	0.533	0.533	0.6	0.533		0	0	-0.033	-0.033
96	2018 Summer	PASS	PASS	USM	Male	8.68	9.56	9.12	US American	1.85	6.93	4.39	0	0	0	0	defect	cooperate	defect	defect	defect	defect	defect	defect	No	No	$0 - $25,000	Some College	25-34	0.467	0.467	0.4	0.6		0	0	-0.033	-0.1
97	2017	PASS	PASS	USF	Female	8.01	10	9.005	US American	10	10	10	2	2	2	2	defect	defect	defect	defect	defect	defect	defect	defect	No	No	$25,001 - $50,000	High School / GED	35-54	0.733	0.733	0.433	0.467	0.333	0	0	0.283	0.017
98	2017	PASS	PASS	USM	Male	6.14	7.77	6.955	US American	8	8.14	8.07	5	5	5	5	cooperate	cooperate	cooperate	cooperate	cooperate	cooperate	cooperate	cooperate	No	No	$25,001 - $50,000	4-year College Degree	35-54	0.367	0.333	0.433	0.367	0.3	0	0	-0.05	0.05
99	2018 Summer	PASS	PASS	USM	Male	8.61	10	9.305	US American	5.48	4.38	4.93	0	0	0	0	cooperate	cooperate	cooperate	cooperate	cooperate	cooperate	cooperate	cooperate	No	No	$75,001 - $100,000	Masters Degree	55-64	0.667	0.267	0.367	0.4		0	0	0.083	0.183
100	2018 Winter	PASS	PASS	USF	Female	7.38	7.73	7.555	US American	9.31	9.59	9.45	4	1	4	1	cooperate	cooperate	cooperate	cooperate	defect	defect	defect	defect	No	No	$50,001 - $75,000	4-year College Degree	35-54	1	1	0	0.033		3	0	0.983	0.017
101	2018 Summer	PASS	PASS	INDM	Male	8.65	9.13	8.89	Indian	8.42	8.85	8.635	2	3	2	3	defect	defect	defect	defect	defect	defect	defect	defect	No	No	$0 - $25,000	4-year College Degree	18-24	0.667	0.833	0.867	0.867		1	0	0.117	-0.083
102	2018 Summer	PASS	PASS	INDF	Female	5.1	6	5.55	Indian	10	10	10	1	7	0	5	cooperate	cooperate	cooperate	cooperate	cooperate	cooperate	cooperate	cooperate	No	No	$0 - $25,000	4-year College Degree	35-54	0.4	0.733	0.933	0.867		5.5	1.5	0.333	0.133
103	2018 Winter	PASS	FAIL	INDM	Male	10	10	10	Indian	10	10	10	0	0	0	0	cooperate	defect	defect	cooperate	cooperate	defect	cooperate	cooperate	No	No	$25,001 - $50,000	4-year College Degree	18-24	0.033	0	0.933	0.967		0	0	0.933	0
104	2018 Winter	PASS	PASS	INDF	Female	6.19	8.2	7.195	Indian	9.15	10	9.575	5	5	5	5	cooperate	cooperate	cooperate	cooperate	cooperate	cooperate	cooperate	cooperate	No	No	I would rather not say	Masters Degree	35-54	0.167	0.133	0.067	0.067		0	0	-0.083	-0.017
105	2018 Winter	PASS	PASS	INDF	Female	10	10	10	Indian	10	10	10	1	0	1	1	defect	defect	defect	defect	defect	defect	defect	defect	Yes	Yes	$25,001 - $50,000	Professional Degree (JD, MD)	25-34	0.8	0.933	0.867	0.767		-0.5	-0.5	-0.05	0.017
106	2018 Winter	PASS	PASS	USF	Female	2.79	2.85	2.82	US American	0.97	1.86	1.415	3	3	3	3	defect	defect	defect	defect	defect	defect	defect	defect	No	No	$25,001 - $50,000	4-year College Degree	25-34	0.6	0.533	0.4	0.467		0	0	0.133	0
107	2017	PASS	PASS	USM	Male	10	10	10	US American	10	10	10	1	0	1	0	defect	cooperate	defect	cooperate	defect	cooperate	defect	cooperate	No	No	$100,001 - $125,000	Some College	25-34	0.867	0.833	0.2	0.2	0.367	1	0	0.65	0.017
108	2018 Summer	PASS	PASS	USM	Male	8.32	8.52	8.42	US American	7.94	8.24	8.09	5	5	5	5	defect	defect	defect	defect	defect	defect	defect	defect	No	No	$100,001 - $125,000	2-year College Degree	35-54	0.133	1	0.933	1		0	0	-0.4	-0.467
109	2018 Winter	PASS	PASS	INDM	Male	10	10	10	Indian	7.07	5.1	6.085	2	3	2	3	cooperate	cooperate	cooperate	cooperate	defect	defect	cooperate	cooperate	No	No	$0 - $25,000	Doctoral Degree	35-54	0.267	0.4	0.333	0.333		1	0	0	-0.067
110	2018 Winter	PASS	PASS	INDM	Male	10	9.99	9.995	Indian	10	10	10	1	8	0	4	defect	defect	defect	cooperate	cooperate	cooperate	cooperate	defect	No	Yes	$0 - $25,000	Masters Degree	25-34	0.033	0.033	1	0.933		5.5	-2.5	0.933	0.033
111	2018 Summer	PASS	FAIL	USF	Female	8.58	9.94	9.26	US American	8.27	10	9.135	5	5	5	5	defect	defect	defect	cooperate	defect	defect	defect	defect	No	No	$50,001 - $75,000	2-year College Degree	25-34	0.533	0.4	0.6	0.533		0	0	-0.1	-0.1
112	2017	PASS	PASS	USF	Female	10	10	10	US American	6.23	8.08	7.155	5	5	5	5	cooperate	cooperate	cooperate	cooperate	cooperate	cooperate	cooperate	cooperate	No	No	$0 - $25,000	Some College	35-54	0.633	0.467	0.567	0.667	0.667	0	0	-0.067	-0.033
113	2017	PASS	PASS	INDF	Female	4.94	5.96	5.45	Indian	0.42	5.56	2.99	0	5	4	5	cooperate	cooperate	cooperate	cooperate	cooperate	cooperate	cooperate	cooperate	Yes	No	$75,001 - $100,000	Masters Degree	25-34	0.167	0.3	0.867	0.9	0.3	3	-2	0.65	0.083
114	2018 Summer	PASS	PASS	USF	Female	3	8.1	5.55	US American	1.65	4.9	3.275	5	5	5	5	defect	defect	defect	defect	cooperate	cooperate	cooperate	cooperate	No	No	$0 - $25,000	4-year College Degree	18-24	0.467	0.5	0.533	0.6		0	0	-0.083	0.05
115	2018 Summer	PASS	PASS	USM	Male	5.58	10	7.79	US American	4.94	5.54	5.24	3	3	3	3	cooperate	cooperate	cooperate	cooperate	cooperate	cooperate	cooperate	cooperate	No	No	$0 - $25,000	Some College	35-54	0.5	0.567	0.433	0.633		0	0	0	-0.133
116	2018 Summer	PASS	PASS	USM	Male	4.45	4.34	4.395	US American	5.38	5.58	5.48	5	5	5	5	cooperate	cooperate	cooperate	defect	cooperate	defect	cooperate	defect	No	No	$0 - $25,000	Some College	35-54	0.533	0.3	0.567	0.333		0	0	-0.033	0.233
117	2017	PASS	PASS	USF	Female	8.69	10	9.345	US American	5.54	9.17	7.355	5	5	5	4	defect	defect	defect	defect	defect	defect	defect	defect	No	Yes	$25,001 - $50,000	High School / GED	35-54	0.733	0.667	0.567	0.667	0.567	0.5	0.5	0.083	0.017
118	2017	PASS	PASS	INDM	Male	5.63	8.39	7.01	Indian	5.7	6.55	6.125	1	2	1	2	cooperate	cooperate	cooperate	cooperate	cooperate	cooperate	cooperate	cooperate	No	No	$0 - $25,000	4-year College Degree	18-24	0.467	0.6	0.7	0.7	0.433	1	0	0.167	-0.067
119	2017	PASS	PASS	USF	Female	10	10	10	US American	10	10	10	2	2	2	2	cooperate	cooperate	cooperate	cooperate	cooperate	cooperate	cooperate	cooperate	No	No	$25,001 - $50,000	High School / GED	25-34	0.667	0.867	0.633	0.4	0.667	0	0	0.25	-0.017
120	2018 Summer	PASS	PASS	USF	Female	0.1	7.03	3.565	US American	0.1	2.96	1.53	5	5	5	5	cooperate	defect	cooperate	defect	cooperate	cooperate	cooperate	cooperate	No	No	$25,001 - $50,000	4-year College Degree	35-54	0	0	0	0		0	0	0	0
121	2018 Summer	PASS	PASS	USF	Female	8.96	9.83	9.395	US American	6.38	5.27	5.825	2	3	1	1	cooperate	cooperate	defect	defect	defect	defect	cooperate	cooperate	No	No	$25,001 - $50,000	2-year College Degree	25-34	0.6	0.533	0.3	0.567		-0.5	1.5	0.133	0.1
122	2017	PASS	PASS	USM	Male	8.86	8.45	8.655	US American	8.76	8	8.38	5	5	5	5	cooperate	cooperate	cooperate	cooperate	cooperate	cooperate	cooperate	cooperate	No	No	$100,001 - $125,000	Masters Degree	35-54	0.567	0.6	0.6	0.567	0.633	0	0	0	0
123	2018 Winter	PASS	PASS	USF	Female	6.75	6.97	6.86	US American	2.66	1.42	2.04	5	5	5	5	cooperate	cooperate	cooperate	cooperate	cooperate	cooperate	cooperate	cooperate	No	No	I would rather not say	4-year College Degree	25-34	0.567	0.6	0.533	0.6		0	0	0.017	0.05
124	2018 Summer	PASS	PASS	USM	Male	6.3	6.97	6.635	US American	7.73	6.27	7	4	3	6	4	defect	defect	defect	defect	defect	defect	defect	defect	No	No	$50,001 - $75,000	2-year College Degree	25-34	0.5	0.633	0.467	0.633		1.5	1.5	0.017	-0.15
125	2018 Winter	PASS	PASS	INDF	Female	10	10	10	Indian	10	10	10	1	2	0	1	defect	defect	cooperate	cooperate	cooperate	cooperate	defect	defect	Yes	No	$0 - $25,000	Masters Degree	25-34	0.5	0.667	0.467	0.6		1	1	-0.05	0.15
126	2018 Summer	PASS	PASS	USF	Female	8.79	9.2	8.995	US American	6.65	7.15	6.9	5	5	5	5	cooperate	cooperate	cooperate	cooperate	cooperate	cooperate	cooperate	cooperate	No	No	$0 - $25,000	4-year College Degree	55-64	0.433	0.4	0.333	0.267		0	0	0.117	-0.05
127	2018 Summer	PASS	PASS	USM	Male	0.1	5.11	2.605	US American	0.14	0.17	0.155	0	0	0	0	defect	defect	defect	defect	cooperate	cooperate	cooperate	cooperate	No	No	$0 - $25,000	Some College	25-34	0.8	1	0.8	0.967		0	0	0.017	-0.183
128	2018 Summer	PASS	PASS	USF	Female	10	10	10	US American	9.17	10	9.585	0	0	0	0	cooperate	cooperate	cooperate	cooperate	cooperate	cooperate	cooperate	cooperate	No	No	$0 - $25,000	Masters Degree	55-64	0.367	0.567	0.4	0.5		0	0	0.017	0.15
129	2017	PASS	PASS	INDM	Male	10	10	10	Indian	10	10	10	5	3	4	4	defect	defect	cooperate	cooperate	defect	cooperate	cooperate	cooperate	No	No	$0 - $25,000	4-year College Degree	18-24	0.7	0.5	0.633	0.533	0.6	-1	0	-0.017	0.15
130	2018 Winter	PASS	PASS	USM	Male	4.99	6.03	5.51	US American	5.2	4.73	4.965	2	2	2	2	cooperate	cooperate	cooperate	cooperate	cooperate	cooperate	cooperate	cooperate	No	No	$150,001 - $175,000	Masters Degree	25-34	0.833	0.567	0.767	0.733		0	0	-0.05	0.15
131	2017	PASS	PASS	INDM	Male	8.21	10	9.105	Indian	2.89	7	4.945	4	5	4	4	cooperate	cooperate	cooperate	defect	cooperate	defect	cooperate	defect	No	Yes	$50,001 - $75,000	4-year College Degree	18-24	0.567	0.467	0.3	0.333	0.333	0.5	-0.5	-0.2	0.033
132	2018 Summer	PASS	PASS	INDF	Female	7.1	7.07	7.085	Indian	10	10	10	5	5	5	5	cooperate	cooperate	defect	defect	cooperate	defect	cooperate	cooperate	No	Yes	$0 - $25,000	Masters Degree	35-54	0.533	0.767	0.7	0.467		0	0	-0.067	0
133	2018 Summer	PASS	PASS	USM	Male	8.3	9.15	8.725	US American	7.06	8.18	7.62	5	5	5	5	cooperate	cooperate	cooperate	cooperate	cooperate	cooperate	cooperate	cooperate	No	No	$75,001 - $100,000	Masters Degree	55-64	0.567	0.5	0.367	0.733		0	0	-0.017	-0.15
134	2018 Summer	PASS	FAIL	USF	Female	8.17	8.69	8.43	US American	5.3	5.75	5.525	5	5	5	5	defect	defect	defect	defect	defect	defect	defect	defect	No	No	$0 - $25,000	Some College	greater than 65	0.667	0.833	0.767	0.8		0	0	-0.033	0.1
135	2017	PASS	PASS	USM	Male	5.03	10	7.515	US American	0	5	2.5	5	5	5	5	cooperate	cooperate	cooperate	cooperate	cooperate	cooperate	cooperate	cooperate	No	No	$0 - $25,000	Some College	35-54	0.667	0.7	0.8	0.767	0.733	0	0	-0.1	0
136	2018 Winter	PASS	FAIL	INDF	Female	6.06	7.18	6.62	Indian	7.56	7.37	7.465	2	2	1	2	defect	cooperate	cooperate	defect	cooperate	defect	defect	cooperate	No	No	$75,001 - $100,000	Masters Degree	25-34	0.633	0.667	0.533	0.7		0.5	0.5	-0.033	0.1
137	2018 Summer	PASS	PASS	USF	Female	7.38	8.25	7.815	US American	7.28	8	7.64	4	2	4	3	cooperate	cooperate	cooperate	cooperate	defect	cooperate	cooperate	defect	No	No	$50,001 - $75,000	2-year College Degree	55-64	0.733	0.433	0.467	0.467		1.5	-0.5	0.117	-0.15
138	2018 Winter	PASS	FAIL	INDM	Male	5.01	5	5.005	Indian	9.11	9.42	9.265	5	5	5	5	cooperate	defect	cooperate	cooperate	cooperate	defect	cooperate	cooperate	No	No	$0 - $25,000	4-year College Degree	25-34	0.9	0.933	0.967	0.967		0	0	0.05	-0.017
139	2017	PASS	PASS	USF	Female	0	1.92	0.96	US American	8.1	9.24	8.67	0	0	0	0	defect	defect	defect	defect	defect	defect	defect	defect	No	No	$0 - $25,000	4-year College Degree	25-34	0.367	0.333	0.333	0.167	0.6	0	0	0.1	-0.1
140	2018 Summer	PASS	PASS	INDF	Female	10	10	10	Indian	10	10	10	0	0	0	0	defect	defect	defect	defect	defect	defect	defect	defect	No	No	$25,001 - $50,000	Masters Degree	greater than 65	1	1	1	1		0	0	0	0
141	2017	PASS	PASS	USM	Male	9.04	10	9.52	US American	8	10	9	5	5	5	5	cooperate	cooperate	cooperate	cooperate	defect	defect	cooperate	cooperate	No	No	$50,001 - $75,000	Some College	35-54	0.833	0.933	0.933	0.967	1	0	0	-0.067	-0.067
142	2017	PASS	PASS	USM	Male	10	10	10	US American	5.11	3.93	4.52	5	5	5	5	defect	defect	defect	defect	defect	defect	defect	defect	No	No	$25,001 - $50,000	2-year College Degree	25-34	0.6	0.567	0.6	0.567	0.6	0	0	0	0.033
143	2017	PASS	PASS	USM	Male	8.14	9.52	8.83	US American	7.24	6.83	7.035	5	5	5	5	cooperate	cooperate	cooperate	cooperate	cooperate	cooperate	cooperate	cooperate	No	No	$25,001 - $50,000	Some College	35-54	0.933	0.967	0.933	1	0.033	0	0	-0.017	-0.05
144	2017	PASS	PASS	INDF	Female	10	10	10	Indian	10	10	10	4	4	4	4	cooperate	cooperate	cooperate	defect	cooperate	cooperate	cooperate	cooperate	No	No	$0 - $25,000	Masters Degree	25-34	0.967	0.9	0.933	0.967	0.267	0	0	0.017	-0.017
145	2017	PASS	PASS	INDM	Male	10	10	10	Indian	9.89	10	9.945	4	4	3	5	cooperate	cooperate	cooperate	defect	cooperate	cooperate	defect	cooperate	No	No	$25,001 - $50,000	4-year College Degree	35-54	0.933	1	1	1	0.033	1	0	0.033	-0.033
146	2017	PASS	PASS	USM	Male	10	10	10	US American	5.04	5.37	5.205	0	0	0	0	defect	defect	defect	defect	defect	defect	defect	defect	No	No	$25,001 - $50,000	Some College	25-34	0.367	0.467	0.3	0.333	0.233	0	0	0.1	-0.067
147	2017	PASS	PASS	INDM	Male	10	10	10	Indian	10	10	10	5	5	5	5	cooperate	cooperate	defect	defect	defect	defect	defect	defect	No	Yes	$50,001 - $75,000	Masters Degree	25-34	0.667	0.767	0.733	0.7	0.767	0	0	0	-0.033
148	2018 Summer	PASS	PASS	USM	Male	8.3	10	9.15	US American	8.65	9.59	9.12	2	1	2	1	defect	defect	defect	defect	defect	defect	defect	defect	No	No	$50,001 - $75,000	4-year College Degree	18-24	0.7	0.6	0.667	0.6		1	0	0.017	0.083
149	2018 Winter	PASS	PASS	INDM	Male	4.15	9.25	6.7	Indian	8.17	8.82	8.495	4	3	3	4	cooperate	cooperate	cooperate	cooperate	cooperate	cooperate	cooperate	cooperate	No	No	$25,001 - $50,000	Masters Degree	25-34	0.4	0.333	0.333	0.367		0	0	-0.017	0.017
150	2018 Summer	PASS	PASS	USF	Female	9.59	9.83	9.71	US American	8.28	8.77	8.525	5	3	4	2	cooperate	cooperate	defect	defect	defect	defect	cooperate	cooperate	No	No	$50,001 - $75,000	High School / GED	35-54	0.967	0.933	0.033	0.733		2	1	0.567	0.333
151	2018 Winter	PASS	PASS	INDM	Male	10	10	10	Indian	10	10	10	3	3	3	3	cooperate	cooperate	cooperate	cooperate	cooperate	cooperate	cooperate	cooperate	No	No	$0 - $25,000	4-year College Degree	35-54	0	0	0	0.033		0	0	0.017	-0.017
152	2018 Summer	PASS	PASS	INDF	Female	8.24	10	9.12	Indian	5.31	9.2	7.255	2	2	2	2	defect	defect	defect	defect	defect	defect	defect	defect	Yes	No	I would rather not say	4-year College Degree	18-24	0.433	0.333	0.4	0.467		0	0	0.05	-0.017
153	2018 Winter	FAIL	FAIL	INDM	Male	3.08	3.1	3.09	Indian	2.7	2.56	2.63	1	2	3	2	cooperate	defect	cooperate	defect	cooperate	defect	defect	defect	No	No	$25,001 - $50,000	Some College	18-24	0.367	0.567	0.567	0.4		0	1	0.017	-0.017
154	2017	PASS	PASS	USM	Male	7.9	8.97	8.435	US American	6.21	7.03	6.62	0	0	0	0	defect	defect	defect	defect	defect	defect	defect	defect	No	No		4-year College Degree	35-54	0.3	0.5	0.433	0.433	0.467	0	0	-0.033	-0.1
155	2017	PASS	PASS	USM	Male	3.07	10	6.535	US American	5.18	10	7.59	5	5	5	5	defect	defect	defect	defect	defect	defect	defect	defect	No	No	$50,001 - $75,000	Some College	35-54	1	1	1	1	0.067	0	0	0	0
156	2018 Winter	FAIL	FAIL	INDF	Female	6.1	6.2	6.15	Indian	6.11	6.07	6.09	3	1	2	2	defect	cooperate	defect	cooperate	cooperate	defect	cooperate	cooperate	No	No	$25,001 - $50,000	4-year College Degree	25-34	0.967	0.9	0.967	1		-1	0	0.05	-0.017
157	2018 Summer	PASS	PASS	INDM	Male	6.89	5.52	6.205	Indian	6.34	8.48	7.41	8	4	6	1	cooperate	cooperate	defect	cooperate	cooperate	defect	cooperate	cooperate	Yes	No	$125,001 - $150,000	Masters Degree	25-34	0.033	0.067	0.9	0.967		-4.5	-2.5	0.883	-0.05
158	2018 Summer	PASS	PASS	USF	Female	8.2	8.41	8.305	US American	7.35	7.55	7.45	5	5	5	5	cooperate	cooperate	cooperate	cooperate	cooperate	cooperate	cooperate	cooperate	No	No	$100,001 - $125,000	4-year College Degree	35-54	0.567	0.567	0.5	0.433		0	0	0.1	-0.033
159	2018 Summer	PASS	FAIL	USF	Female	10	10	10	US American	4.99	4.2	4.595	2	5	2	5	defect	defect	defect	defect	cooperate	defect	cooperate	defect	No	No	I would rather not say	4-year College Degree	greater than 65	0.567	0.7	0.767	0.767		-3	0	-0.133	0.067
160	2018 Summer	FAIL	FAIL	INDF	Female	8.18	9.2	8.69	Indian	8.08	9.17	8.625	7	9	7	9	cooperate	defect	cooperate	defect	defect	cooperate	defect	cooperate	Yes	Yes	$25,001 - $50,000	Masters Degree	25-34	0.267	0.2	0.733	0.833		2	0	0.55	0.017
161	2018 Winter	PASS	PASS	INDF	Female	7.37	9.32	8.345	Indian	9.94	9.63	9.785	3	5	3	4	cooperate	cooperate	cooperate	cooperate	cooperate	cooperate	cooperate	cooperate	No	No	$0 - $25,000	4-year College Degree	35-54	0.633	0.567	0.533	0.5		1.5	0.5	-0.083	-0.05
162	2017	PASS	PASS	USF	Female	8.21	9.15	8.68	US American	2.94	2.08	2.51	4	5	4	5	cooperate	cooperate	defect	defect	cooperate	cooperate	cooperate	cooperate	No	No	$0 - $25,000	4-year College Degree	25-34	0.367	0.4	0.6	0.433	0.6	-1	0	-0.133	-0.067
163	2018 Winter	FAIL	FAIL	INDM	Male	10	10	10	Indian	10	10	10	3	1	2	3	defect	defect	defect	defect	cooperate	cooperate	cooperate	cooperate	No	Yes	$0 - $25,000	4-year College Degree	25-34	0.5	0.333	0.467	0.333		-0.5	0.5	-0.017	0.15
164	2018 Winter	PASS	PASS	INDF	Female	8.14	10	9.07	Indian	10	10	10	3	4	2	4	cooperate	cooperate	cooperate	cooperate	cooperate	cooperate	cooperate	cooperate	No	No	$0 - $25,000	4-year College Degree	25-34	0.7	0.767	0.9	0.8		1.5	0.5	0.117	-0.017
165	2018 Winter	PASS	PASS	USM	Male	6.48	4.7	5.59	US American	5.34	4.24	4.79	0	0	0	0	defect	defect	defect	defect	defect	defect	defect	defect	No	No	$25,001 - $50,000	2-year College Degree	25-34	0.433	0.433	0.567	0.5		0	0	-0.1	0.033
166	2018 Winter	PASS	PASS	INDF	Female	0.1	10	5.05	Indian	0.1	6.13	3.115	6	5	6	5	defect	defect	cooperate	defect	defect	defect	cooperate	defect	No	No	$25,001 - $50,000	Masters Degree	25-34	0.733	0.6	0.667	0.7		-1	0	0.017	-0.05
167	2017	PASS	PASS	INDF	Female	9.24	9.01	9.125	Indian	9.11	9.11	9.11	5	5	5	5	defect	defect	defect	defect	defect	defect	defect	defect	No	No	$0 - $25,000	4-year College Degree	18-24	1	1	1	0.967	0.967	0	0	-0.017	-0.017
168	2018 Winter	PASS	PASS	USM	Male	3.52	6.41	4.965	US American	1.27	5.06	3.165	7	6	7	5	cooperate	cooperate	cooperate	cooperate	cooperate	defect	cooperate	cooperate	No	No	$25,001 - $50,000	4-year College Degree	25-34	0.2	0.7	0.3	0.733		1.5	-0.5	-0.067	-0.467
169	2018 Winter	PASS	PASS	INDM	Male	10	10	10	Indian	10	10	10	0	5	3	5	cooperate	cooperate	cooperate	cooperate	defect	defect	defect	defect	No	No	$0 - $25,000	Some College	35-54	0.633	0.733	0.5	0.467		3.5	1.5	-0.2	-0.033
170	2018 Summer	PASS	PASS	USM	Male	10	10	10	US American	4.31	5.63	4.97	5	5	5	5	cooperate	cooperate	cooperate	cooperate	cooperate	cooperate	cooperate	cooperate	No	No	$0 - $25,000	Some College	35-54	1	1	1	1		0	0	0	0
171	2017	PASS	PASS	INDM	Male	10	10	10	Indian	9.08	9.17	9.125	2	3	2	3	cooperate	defect	cooperate	defect	cooperate	cooperate	cooperate	cooperate	No	No	$25,001 - $50,000	4-year College Degree	25-34	0.067	0.1	0.933	0.867	0.233	1	0	0.817	0.017
172	2018 Winter	PASS	PASS	USF	Female	8.1	8.13	8.115	US American	7.04	8.11	7.575	5	5	5	5	defect	defect	defect	defect	defect	defect	defect	defect	No	No	$25,001 - $50,000	4-year College Degree	35-54	1	1	1	1		0	0	0	0
173	2018 Summer	PASS	PASS	USM	Male	9.17	10	9.585	US American	10	10	10	5	5	5	5	cooperate	cooperate	cooperate	cooperate	cooperate	cooperate	cooperate	cooperate	No	No	$25,001 - $50,000	Masters Degree	55-64	0.467	0.533	0.633	0.367		0	0	0	0.1
174	2018 Summer	PASS	PASS	USF	Female	9.92	10	9.96	US American	10	10	10	4	4	4	4	defect	defect	defect	defect	defect	defect	defect	defect	No	No	$75,001 - $100,000	4-year College Degree		0.4	0.467	0.5	0.433		0	0	-0.033	0
175	2017	PASS	PASS	USM	Male	5.1	8.24	6.67	US American	1.73	2.66	2.195	5	5	5	5	defect	defect	defect	defect	defect	defect	defect	defect	No	No	$50,001 - $75,000	Some College	35-54	0.367	0.7	0.6	0.6	0.533	0	0	-0.067	-0.167
176	2017	PASS	PASS	INDM	Male	6.28	5.65	5.965	Indian	6.87	7.86	7.365	5	5	5	5	cooperate	cooperate	cooperate	cooperate	cooperate	cooperate	cooperate	cooperate	No	Yes	$0 - $25,000	4-year College Degree	25-34	0.967	1	1	1	0.033	0	0	0.017	-0.017
177	2018 Winter	FAIL	PASS	USM	Male	4.39	4.31	4.35	US American	4.06	6.55	5.305	5	3	4	2	cooperate	defect	defect	cooperate	cooperate	defect	defect	cooperate	No		$50,001 - $75,000	4-year College Degree	25-34	0.833	0.633	0.667	0.667		2	-1	0.067	0.1
178	2017	PASS	PASS	USF	Female	5.96	8.07	7.015	US American	4.99	5	4.995	5	5	5	5	defect	defect	defect	defect	defect	defect	defect	defect	No	No	$0 - $25,000	High School / GED	35-54	0.733	0.833	0.767	0.667	0.6	0	0	0.067	0
179	2018 Winter	PASS	PASS	INDF	Female	10	10	10	Indian	10	10	10	1	1	1	1	cooperate	cooperate	cooperate	cooperate	cooperate	cooperate	cooperate	cooperate	No	No	$0 - $25,000	4-year College Degree	25-34	0.6	0.6	0.733	0.767		0	0	0.15	0.017
180	2018 Summer	PASS	PASS	USF	Female	1.89	0.1	0.995	US American	0	0.1	0.05	5	5	5	5	cooperate	cooperate	cooperate	cooperate	cooperate	cooperate	cooperate	cooperate	No	No	$0 - $25,000	Some College	18-24	0.667	0.633	0.533	0.667		0	0	0.05	0.05
181	2018 Winter	PASS	PASS	INDM	Male	7.1	9.13	8.115	Indian	8.1	9.1	8.6	0	1	0	1	cooperate	cooperate	cooperate	cooperate	defect	defect	defect	defect	No	No	$25,001 - $50,000	4-year College Degree	18-24	0.5	0.533	0.333	0.333		1	0	-0.183	-0.017
182	2018 Summer	PASS	PASS	USF	Female	6.86	9.83	8.345	US American	4.07	6.17	5.12	1	0	0	0	defect	defect	defect	defect	defect	defect	defect	defect	No	No	$25,001 - $50,000	4-year College Degree	25-34	0.467	0.533	0.4	0.5		0.5	0.5	0.05	0.083
183	2018 Winter	PASS	PASS	INDM	Male	10	10	10	Indian	10	10	10	2	4	3	0	cooperate	cooperate	defect	defect	cooperate	defect	cooperate	cooperate	No	No	$0 - $25,000	4-year College Degree	35-54	0.667	0.633	0.5	0.733		-0.5	-1.5	-0.033	-0.1
184	2017	PASS	PASS	USF	Female	9.23	9.17	9.2	US American	4.97	4.97	4.97	3	0	3	0	cooperate	cooperate	cooperate	cooperate	defect	defect	defect	defect	Yes	Yes	$50,001 - $75,000	4-year College Degree	25-34	0.033	0.267	0.133	0.133	0.267	3	0	0.017	0.117
185	2018 Summer	PASS	PASS	USM	Male	7.49	8.38	7.935	US American	5.75	6.17	5.96	5	5	5	5	cooperate	cooperate	cooperate	cooperate	cooperate	cooperate	cooperate	cooperate	No	No	$25,001 - $50,000	4-year College Degree	25-34	0.467	0.433	0.5	0.5		0	0	-0.05	0.017
186	2017	PASS	PASS	USF	Female	10	10	10	US American	0	0	0	5	5	5	5	cooperate	cooperate	cooperate	cooperate	cooperate	cooperate	cooperate	cooperate	No	No	$25,001 - $50,000	4-year College Degree	25-34	0.267	0.4	0.267	0.4	0.4	0	0	0	0.133
187	2018 Winter	FAIL	FAIL	INDM	Male	6.07	5.03	5.55	Indian	5.03	6.21	5.62	2	2	1	3	defect	cooperate	cooperate	defect	cooperate	cooperate	cooperate	defect	Yes	No	$25,001 - $50,000	High School / GED	18-24	1	1	1	1		1	0	0	0
188	2017	PASS	PASS	USF	Female	1.72	5.06	3.39	US American	0	0	0	0	0	0	0	defect	defect	defect	defect	defect	defect	defect	defect	No	No	$0 - $25,000	2-year College Degree	25-34	0.667	0.433	0.667	0.433	0.733	0	0	0	-0.233
189	2018 Winter	PASS	FAIL	INDF	Female	10	10	10	Indian	9.06	9.11	9.085	5	5	5	5	defect	defect	defect	defect	defect	defect	defect	defect	No	No	$75,001 - $100,000	Masters Degree	25-34	0.533	0.333	0.467	0.567		0	0	0.083	-0.05
190	2018 Winter	FAIL	FAIL	INDF	Female	7.63	7.8	7.715	Indian	6.2	8.62	7.41	4	2	4	0	cooperate	cooperate	cooperate	defect	cooperate	defect	cooperate	cooperate	Yes	Yes	$150,001 - $175,000	Doctoral Degree	25-34	0.667	0.567	0.733	0.667		-3	1	0.083	-0.083
191	2018 Summer	PASS	PASS	USM	Male	1.08	4.06	2.57	US American	1.87	5.1	3.485	5	5	5	5	cooperate	cooperate	cooperate	cooperate	cooperate	cooperate	cooperate	cooperate	No	No	$0 - $25,000	4-year College Degree	35-54	0.667	0.633	0.533	0.633		0	0	0.067	-0.033
192	2018 Summer	PASS	FAIL	INDF	Female	9.38	8.55	8.965	Indian	10	10	10	3	4	3	4	cooperate	cooperate	cooperate	cooperate	cooperate	cooperate	cooperate	cooperate	No	No	$0 - $25,000	4-year College Degree	25-34	0.4	0.267	0.9	0.867		1	0	0.55	-0.083
193	2017	PASS	PASS	USM	Male	0.08	1.94	1.01	US American	3.01	1.92	2.465	5	5	5	5	cooperate	cooperate	cooperate	cooperate	cooperate	cooperate	cooperate	cooperate	No	No	$0 - $25,000	2-year College Degree	25-34	0.633	0.5	0.467	0.767	0.5	0	0	-0.05	-0.083
194	2018 Winter	PASS	PASS	INDM	Male	10	10	10	Indian	10	10	10	0	0	0	0	defect	defect	cooperate	defect	cooperate	cooperate	defect	defect	No	No	$0 - $25,000	Some College	25-34	0.2	0.833	0.467	0.967		0	0	0.2	-0.567
195	2018 Winter	PASS	PASS	USF	Female	8.17	10	9.085	US American	9.32	10	9.66	0	0	0	0	defect	defect	defect	defect	defect	defect	defect	defect	No	No	$0 - $25,000	4-year College Degree	35-54	0.667	0.767	0.733	0.767		0	0	-0.033	0.067
196	2017	PASS	PASS	INDM	Male	8.14	8.9	8.52	Indian	7.52	7.1	7.31	2	4	2	4	cooperate	cooperate	cooperate	cooperate	cooperate	cooperate	cooperate	cooperate	No	No	$25,001 - $50,000	4-year College Degree	25-34	0.067	0.1	0.7	0.767	0.067	2	0	0.65	-0.05
197	2017	PASS	PASS	USM	Male	6.03	10	8.015	US American	0	0	0	0	0	0	0	defect	defect	defect	defect	defect	defect	defect	defect	No	No	$0 - $25,000	4-year College Degree	25-34	0.267	0.333	0.333	0.4	0.333	0	0	-0.067	-0.067
198	2018 Winter	PASS	PASS	INDM	Male	9.08	9.13	9.105	Indian	7	7.08	7.04	3	4	3	4	defect	cooperate	defect	cooperate	defect	defect	defect	defect	No	No	$0 - $25,000	4-year College Degree	35-54	0.833	0.6	0.567	0.667		1	0	-0.1	0.067
199	2018 Summer	PASS	PASS	USF	Female	9.18	9.18	9.18	US American	8.23	8.15	8.19	8	6	7	5	cooperate	cooperate	defect	defect	cooperate	cooperate	cooperate	cooperate	No	No	$50,001 - $75,000	4-year College Degree	18-24	0.767	0.967	0.167	0.2		2	1	0.683	0.117
200	2018 Summer	FAIL	FAIL	USF	Female	0.85	1.04	0.945	US American	0.49	1.04	0.765	7	5	5	5	cooperate	cooperate	cooperate	cooperate	cooperate	cooperate	cooperate	cooperate	No	No	$25,001 - $50,000	4-year College Degree	35-54	0.733	0.667	0.667	0.667		1	1	0.033	-0.033
201	2018 Summer	PASS	PASS	USF	Female	10	10	10	US American	10	10	10	0	0	0	0	defect	cooperate	defect	defect	defect	cooperate	defect	defect	No	No	$75,001 - $100,000	4-year College Degree	35-54	0.7	0.767	0.733	0.867		0	0	-0.067	0.1
202	2018 Summer	FAIL	FAIL	INDM	Male	10	10	10	Indian	10	10	10	5	3	5	2	cooperate	defect	cooperate	cooperate	cooperate	defect	cooperate	defect	No	No	$0 - $25,000	4-year College Degree	25-34	0.867	0.6	0.5	0.567		-2.5	-0.5	-0.2	0.1
203	2017	PASS	PASS	USF	Female	8.35	9.23	8.79	US American	4.92	5.28	5.1	4	5	2	5	cooperate	defect	defect	defect	cooperate	cooperate	cooperate	cooperate	No	Yes	$0 - $25,000	2-year College Degree	25-34	0.7	0.633	0.633	0.6	0.833	-2	1	0.05	-0.05
204	2018 Summer	PASS	PASS	USM	Male	6.06	8.14	7.1	US American	4.97	4.99	4.98	0	0	0	0	defect	defect	defect	defect	defect	defect	defect	defect	No	No	$25,001 - $50,000	4-year College Degree	greater than 65	0.567	0.467	0.433	0.367		0	0	0.117	0.083
205	2018 Winter	PASS	PASS	USF	Female	10	10	10	US American	10	10	10	5	5	5	5	cooperate	cooperate	cooperate	cooperate	cooperate	cooperate	cooperate	cooperate	No	No	$0 - $25,000	High School / GED	55-64	0.5	0.633	0.567	0.533		0	0	0.017	0.05
206	2018 Summer	PASS	PASS	USF	Female	5.08	10	7.54	US American	3.85	5.03	4.44	0	0	0	0	defect	defect	defect	defect	defect	defect	defect	defect	No	Yes	$75,001 - $100,000	Some College	35-54	0.6	0.667	0.533	0.633		0	0	0.05	0.083
207	2018 Summer	PASS	PASS	USF	Female	10	10	10	US American	7.99	8.11	8.05	5	2	5	5	cooperate	cooperate	defect	defect	defect	defect	cooperate	cooperate	No	No	$50,001 - $75,000	High School / GED	55-64	0.533	0.667	0.633	0.533		1.5	-1.5	0.017	0.017
208	2018 Winter	PASS	PASS	USM	Male	4.86	9.28	7.07	US American	0	2.52	1.26	0	0	0	0	defect	cooperate	defect	defect	defect	defect	defect	defect	No	No	$25,001 - $50,000	Some College	25-34	0.9	0.933	0.767	0.867		0	0	0.1	-0.067
209	2018 Summer	PASS	PASS	USM	Male	0	5.04	2.52	US American	0	5.03	2.515	2	2	2	2	cooperate	cooperate	cooperate	cooperate	cooperate	cooperate	cooperate	cooperate	No	No	$25,001 - $50,000	High School / GED	25-34	0.833	0.9	0.867	0.933		0	0	-0.033	-0.067
210	2018 Winter	PASS	FAIL	INDM	Male	8.48	9.41	8.945	Indian	10	10	10	0	7	0	7	defect	defect	defect	defect	cooperate	cooperate	cooperate	cooperate	No	No	$25,001 - $50,000	Masters Degree	25-34	0	0.067	1	0.967		7	0	0.95	-0.017
211	2017	PASS	PASS	USM	Male	6.03	10	8.015	US American	3.89	7.25	5.57	4	5	4	5	defect	defect	cooperate	cooperate	defect	cooperate	defect	cooperate	No	No	$50,001 - $75,000	4-year College Degree	25-34	0.8	0.833	0.7	0.733	0.233	-1	0	0.1	-0.033
212	2018 Winter	PASS	PASS	INDF	Female	10	10	10	Indian	10	10	10	1	1	0	0	defect	cooperate	cooperate	cooperate	defect	cooperate	cooperate	cooperate	No	Yes	$50,001 - $75,000	Masters Degree	25-34	0.567	0.5	0.867	0.833		0	1	0.317	-0.05
213	2017	PASS	PASS	USF	Female	7.93	8.96	8.445	US American	6.28	7.48	6.88	0	0	0	0	defect	defect	defect	defect	defect	defect	defect	defect	No	No	$25,001 - $50,000	Less than High School	25-34	0.033	0	0	0	0	0	0	0.017	-0.017
214	2018 Summer	PASS	PASS	USF	Female	10	10	10	US American	10	9.24	9.62	5	5	5	5	cooperate	cooperate	cooperate	cooperate	defect	defect	cooperate	cooperate	No	No	$25,001 - $50,000	Some College	35-54	0.433	0.633	0.533	0.6		0	0	-0.033	0.133
215	2018 Winter	PASS	PASS	INDF	Female	10	10	10	Indian	9.99	10	9.995	5	5	5	5	cooperate	cooperate	cooperate	cooperate	cooperate	cooperate	cooperate	cooperate	No	No	$50,001 - $75,000	4-year College Degree	25-34	0.033	0	0.967	0.967		0	0	0.95	-0.017
216	2018 Winter	PASS	PASS	INDM	Male	9.21	8.82	9.015	Indian	8.21	8.59	8.4	0	0	0	0	cooperate	cooperate	cooperate	cooperate	cooperate	cooperate	cooperate	cooperate	No	Yes	$25,001 - $50,000	4-year College Degree	25-34	0.533	0.7	0.633	0.6		0	0	0	-0.067
217	2018 Winter	PASS	FAIL	INDM	Male	6.04	6.11	6.075	Indian	5.46	5.99	5.725	4	3	3	5	defect	cooperate	cooperate	defect	cooperate		cooperate	cooperate	Yes	No	$75,001 - $100,000	4-year College Degree	18-24	0.767	0.533	0.233	0.267		0.5	0.5	-0.4	0.1
218	2018 Summer	PASS	PASS	USF	Female	5.18	5.18	5.18	US American	5.07	5.31	5.19	0	0	0	0	defect	defect	defect	defect	defect	defect	defect	defect	Yes	No	$0 - $25,000	High School / GED	25-34	0.8	0.7	0.833	0.8		0	0	-0.067	-0.067
219	2018 Summer	PASS	FAIL	INDF	Female	10	10	10	Indian	10	10	10	0	0	0	0	defect	cooperate	defect	cooperate	defect	cooperate	defect	cooperate	No	No	$0 - $25,000	Masters Degree	35-54	0.767	0.8	0.933	0.9		0	0	0.133	0
220	2018 Summer	PASS	PASS	USF	Female	7.03	10	8.515	US American	10	10	10	5	5	5	5	defect	defect	defect	defect	defect	defect	defect	defect	No	No	$0 - $25,000	2-year College Degree	25-34	0.833	0.8	0.8	0.8		0	0	0.017	-0.017
221	2017	PASS	PASS	USF	Female	6.07	8.32	7.195	US American	1.44	0.66	1.05	5	5	5	5	cooperate	cooperate	cooperate	defect	cooperate	defect	cooperate	cooperate	No	No	$0 - $25,000	Some College	25-34	0.433	0.5	0.333	0.467	0.567	0	0	0.067	0.1
222	2018 Winter	PASS	PASS	INDM	Male	10	10	10	Indian	10	10	10	5	5	5	5	cooperate	cooperate	cooperate	cooperate	cooperate	cooperate	cooperate	cooperate	No	No	$0 - $25,000	4-year College Degree	35-54	0.667	0.833	0.867	0.833		0	0	0.1	-0.067
223	2017	PASS	PASS	INDM	Male	10	10	10	Indian	10	10	10	5	5	5	5	cooperate	cooperate	cooperate	cooperate	cooperate	cooperate	cooperate	cooperate	No	No	$25,001 - $50,000	4-year College Degree	18-24	0.6	0.6	0.767	0.5	0.567	0	0	0.033	0.133
224	2017	PASS	PASS	USM	Male	9.08	10	9.54	US American	9.5	8.62	9.06	2	2	2	2	cooperate	cooperate	cooperate	cooperate	cooperate	cooperate	cooperate	cooperate	No	No	$0 - $25,000	4-year College Degree	25-34	0.467	0.6	0.6	0.6	0.467	0	0	-0.067	-0.067
225	2018 Winter	PASS	PASS	USM	Male	5.08	5.03	5.055	US American	1.92	2.06	1.99	10	0	10	0	cooperate	cooperate	cooperate	cooperate	defect	defect	defect	defect	No	No	$0 - $25,000	High School / GED	18-24	0.6	0.667	0.7	0.6		10	0	-0.017	0.017
226	2017	PASS	PASS	INDM	Male	10	10	10	Indian	10	10	10	0	0	0	0	cooperate	cooperate	cooperate	cooperate	cooperate	cooperate	cooperate	cooperate	No	No	$0 - $25,000	4-year College Degree	35-54	0.367	0.567	0.367	0.3	0.633	0	0	-0.133	-0.067
227	2017	PASS	PASS	INDM	Male	10	10	10	Indian	10	10	10	5	5	5	5	cooperate	cooperate	cooperate	cooperate	cooperate	cooperate	cooperate	cooperate	No	Yes	$0 - $25,000	Masters Degree	35-54	0.233	0.333	1	1	0.067	0	0	0.717	-0.05
228	2017	PASS	PASS	INDM	Male	8.08	8.14	8.11	Indian	5.97	6.13	6.05	1	2	0	1	cooperate	cooperate	cooperate	cooperate	cooperate	cooperate	cooperate	cooperate	No	Yes	$50,001 - $75,000	Some College	18-24	0.733	0.667	0.733	0.567	0.767	1	-1	-0.05	0.117
229	2018 Winter	PASS	PASS	USF	Female	10	9.99	9.995	US American	10	9.96	9.98	5	2	8	3	cooperate	cooperate	cooperate	cooperate	cooperate	defect	cooperate	cooperate	No	No	$25,001 - $50,000	2-year College Degree	25-34	0.533	0.333	0.333	0.567		4	-2	-0.017	0.017
230	2018 Winter	PASS	PASS	INDF	Female	8.11	8.08	8.095	Indian	5	4.96	4.98	0	0	0	0	cooperate	cooperate	cooperate	cooperate	cooperate	cooperate	cooperate	cooperate	No	No	$0 - $25,000	4-year College Degree	25-34	0	0.033	0	0		0	0	-0.017	0.017
231	2018 Summer	PASS	PASS	USF	Female	4.1	2.94	3.52	US American	0	0	0	5	5	5	5	defect	defect	defect	defect	defect	defect	defect	defect	No	No	$0 - $25,000	Masters Degree	35-54	0.667	0.667	0.767	0.667		0	0	-0.05	-0.05
232	2018 Winter	PASS	FAIL	INDF	Female	9.65	10	9.825	Indian	9.79	10	9.895	9	7	8	9	cooperate	defect	defect	cooperate	cooperate	defect	defect	cooperate	No	No	$200,001+	Professional Degree (JD, MD)	25-34	0.367	0.233	0.467	0.433		-0.5	-0.5	0.15	-0.083
233	2017	PASS	PASS	USM	Male	5.2	10	7.6	US American	5.04	10	7.52	0	0	0	0	defect	defect	defect	defect	defect	defect	defect	defect	No	No	$50,001 - $75,000	Professional Degree (JD, MD)	35-54	0.567	0.733	0.7	0.8	0.767	0	0	-0.1	-0.133
234	2017	PASS	PASS	INDM	Male	9.99	10	9.995	Indian	10	9.99	9.995	3	4	2	2	cooperate	cooperate	defect	defect	defect	defect	cooperate	cooperate	No	No	$0 - $25,000	4-year College Degree	18-24	0.067	0.933	0.133	0.967	0.933	0.5	-1.5	0.05	-0.85
235	2018 Winter	PASS	PASS	INDM	Male	4.99	6.13	5.56	Indian	1.96	2.32	2.14	5	4	5	4	cooperate	cooperate	cooperate	cooperate	cooperate	defect	cooperate	cooperate	No	No	I would rather not say	Some College	18-24	0.867	0.833	0.033	0.067		-1	0	-0.8	0
236	2017	PASS	PASS	USM	Male	2.94	5.07	4.005	US American	3.87	6.07	4.97	5	5	5	5	cooperate	cooperate	cooperate	cooperate	cooperate	cooperate	cooperate	cooperate	No	No	$0 - $25,000	2-year College Degree	35-54	0.567	0.833	0.7	0.733	0.7	0	0	-0.017	-0.15
237	2018 Summer	PASS	PASS	USM	Male	7.14	8.08	7.61	US American	8.09	7.68	7.885	5	4	5	4	cooperate	cooperate	cooperate	cooperate	cooperate	cooperate	cooperate	cooperate	No	No	$50,001 - $75,000	Masters Degree	35-54	0.333	0.433	0.3	0.3		1	0	0.083	-0.05
238	2018 Winter	PASS	PASS	INDM	Male	10	10	10	Indian	10	10	10	3	3	2	3	cooperate	defect	defect	defect	defect	defect	cooperate	cooperate	No	No	$0 - $25,000	4-year College Degree	35-54	0	0.833	0.067	0.967		0.5	-0.5	0.1	-0.867
239	2018 Summer	PASS	PASS	USF	Female	8.03	8.07	8.05	US American	0.01	8.35	4.18	5	5	5	5	cooperate	cooperate	cooperate	cooperate	cooperate	cooperate	cooperate	cooperate	No	No	$0 - $25,000	High School / GED	35-54	0.367	0.433	0.467	0.133		0	0	0.1	-0.133
240	2018 Winter	PASS	PASS	USM	Male	7.23	7.23	7.23	US American	7.03	7.04	7.035	0	0	0	0	defect	defect	defect	defect	defect	defect	defect	defect	No	No	$25,001 - $50,000	4-year College Degree	25-34	0.667	0.833	1	0.733		0	0	-0.117	0.05
241	2017	PASS	PASS	USF	Female	10	10	10	US American	9.99	10	9.995	5	5	5	5	cooperate	cooperate	cooperate	cooperate	cooperate	defect	cooperate	defect	Yes	No	$0 - $25,000	Some College	25-34	0.933	0.867	0.267	0.167	0.233	0	0	0.683	-0.083
242	2018 Winter	PASS	PASS	INDF	Female	10	10	10	Indian	10	10	10	0	0	0	0	defect	defect	defect	cooperate	defect	defect	defect	defect	No		$0 - $25,000	4-year College Degree	25-34	0.633	0.767	0.567	0.533		0	0	-0.15	0.05
243	2018 Summer	PASS	PASS	USM	Male	0.94	7.07	4.005	US American	1.03	4.9	2.965	0	0	0	0	defect	defect	defect	defect	defect	defect	defect	defect	No	No	$0 - $25,000	High School / GED	25-34	0.833	0.9	0.8	0.833		0	0	0.05	-0.05
244	2017	PASS	PASS	USF	Female	9.11	9.07	9.09	US American	9.03	9.1	9.065	0	0	0	0	defect	defect	defect		defect	defect	defect	defect	No	No	$0 - $25,000	High School / GED	35-54	0.833	0.8	0.667	0.667	0.933	0	0	0.15	-0.017
245	2018 Summer	PASS	PASS	USM	Male	8.34	10	9.17	US American	7.11	9.13	8.12	2	2	2	2	cooperate	defect	cooperate	defect	cooperate	cooperate	cooperate	cooperate	No	No	$100,001 - $125,000	4-year College Degree	35-54	0.4	0.467	0.5	0.533		0	0	-0.083	-0.05
246	2018 Winter	PASS	PASS	USM	Male	8.34	8.72	8.53	US American	7.04	8.42	7.73	5	4	5	4	cooperate	cooperate	cooperate	cooperate	cooperate	cooperate	cooperate	cooperate	No	No	$50,001 - $75,000	4-year College Degree	55-64	0.533	0.467	0.467	0.433		1	0	0.05	0.05
247	2018 Summer	PASS	PASS	USF	Female	4.55	4.37	4.46	US American	4.11	4.39	4.25	0	0	0	0	cooperate	cooperate	defect	defect	defect	defect	cooperate	cooperate	No	No	$0 - $25,000	Some College	18-24	0.4	0.367	0.3	0.4		0	0	0.033	0.033
248	2017	PASS	PASS	INDF	Female	9.18	9.15	9.165	Indian	7.03	7.2	7.115	5	5	5	5	cooperate	cooperate	cooperate	cooperate	cooperate	cooperate	cooperate	cooperate	No	No	$0 - $25,000	4-year College Degree	35-54	0.967	1	0.933	1	0.933	0	0	-0.017	0.05
249	2018 Winter	PASS	PASS	INDM	Male	7.07	10	8.535	Indian	10	10	10	5	5	5	5	cooperate	cooperate	cooperate	cooperate	cooperate	cooperate	cooperate	cooperate	No	No	$0 - $25,000	4-year College Degree	25-34	0.767	0.8	0.667	0.7		0	0	-0.1	-0.033
250	2018 Winter	PASS	PASS	INDF	Female	9.39	9.73	9.56	Indian	9.11	9	9.055	5	5	5	5	cooperate	cooperate	cooperate	cooperate	cooperate	cooperate	cooperate	cooperate	No	No	$0 - $25,000	4-year College Degree	35-54	0.933	1	0.9	0.933		0	0	-0.05	0.05
251	2017	PASS	PASS	USF	Female	6.01	7.23	6.62	US American	7.01	7.39	7.2	1	1	1	1	cooperate	cooperate	cooperate	cooperate	cooperate	cooperate	cooperate	cooperate	No	Yes	$0 - $25,000	4-year College Degree	18-24	0.6	0.4	0.567	0.767	0.567	0	0	-0.167	0
252	2018 Winter	PASS	PASS	USF	Female	8.13	9.14	8.635	US American	7.2	9.14	8.17	5	5	5	5	cooperate	cooperate	cooperate	cooperate	cooperate	cooperate	cooperate	cooperate	No	No	$0 - $25,000	Some College	35-54	0	0.033	0.033	0.033		0	0	-0.017	0.017
253	2018 Winter	PASS	PASS	INDM	Male	10	10	10	Indian	9.93	10	9.965	4	5	3	4	cooperate	cooperate	cooperate	cooperate	cooperate	cooperate	cooperate	cooperate	No	No	$25,001 - $50,000	4-year College Degree	25-34	0.7	0.833	0.8	0.833		1	-1	0.05	-0.083
254	2018 Winter	PASS	FAIL	USM	Male	8.65	9.96	9.305	US American	10	10	10	0	0	0	0	cooperate	cooperate	cooperate	cooperate	cooperate	cooperate	cooperate	cooperate	No	No	$50,001 - $75,000	Some College	25-34	0.433	0.367	0.3	0.433		0	0	0.033	-0.033
255	2017	PASS	PASS	USF	Female	7.11	7.11	7.11	US American	6.17	6	6.085	4	5	4	5	cooperate	cooperate	cooperate	cooperate	cooperate	cooperate	cooperate	cooperate	No	No	$25,001 - $50,000	High School / GED	18-24	0.433	0.4	0.667	0.8	0.467	-1	0	-0.317	0.05
256	2017	PASS	PASS	USM	Male	5.15	5.9	5.525	US American	6.07	6.32	6.195	5	5	5	5	cooperate	cooperate	cooperate	cooperate	cooperate	cooperate	cooperate	cooperate	No	No	$75,001 - $100,000	4-year College Degree	25-34	0.433	0.567	0.333	0.433	0.533	0	0	0.117	-0.117
257	2018 Summer	PASS	PASS	INDM	Male	10	10	10	Indian	10	10	10	5	5	0	5	defect	defect	cooperate	cooperate	cooperate	cooperate	defect	defect	No	No	$25,001 - $50,000	Masters Degree	25-34	0.067	0.633	0.967	0.933		2.5	-2.5	0.6	-0.267
258	2018 Summer	PASS	PASS	USM	Male	6.32	7.31	6.815	US American	6.41	6.83	6.62	5	5	5	5	defect	defect	defect	defect	defect	defect	defect	defect	No	No	$0 - $25,000	Doctoral Degree	35-54	0.667	0.633	0.633	0.6		0	0	0.033	0.033
259	2017	PASS	PASS	INDF	Female	8.38	7.73	8.055	Indian	8.65	7.52	8.085	2	5	2	5	defect	defect	defect	defect	cooperate	cooperate	cooperate	cooperate	No	No	$0 - $25,000	Masters Degree	25-34	0.033	0.067	0.933	0.9	0	3	0	0.867	0
260	2017	PASS	PASS	USF	Female	2.1	10	6.05	US American	1.96	9.08	5.52	0	0	0	0	defect	defect	defect	defect	defect	defect	defect	defect	No	No	$25,001 - $50,000	4-year College Degree	25-34	0.567	0.533	0.667	0.667	0.433	0	0	-0.117	-0.017
261	2017	PASS	PASS	USM	Male	8	7.93	7.965	US American	6.17	7.13	6.65	2	2	2	2	cooperate	cooperate	cooperate	cooperate	defect	defect	defect	defect	No	No	$0 - $25,000	Some College	25-34	0.9	0.967	0.5	0.633	0.933	0	0	0.367	-0.1
262	2018 Summer	PASS	PASS	USF	Female	0.99	9.07	5.03	US American	1.85	5.06	3.455	5	5	5	5	cooperate	defect	cooperate	defect	cooperate	cooperate	cooperate	cooperate	No	No	$0 - $25,000	2-year College Degree	35-54	0.533	0.367	0.533	0.667		0	0	-0.15	-0.017
263	2018 Winter	PASS	PASS	INDM	Male	7.1		7.1	Indian	9.13	9.46	9.295	5	5	0	0	defect	defect	cooperate	cooperate	defect	defect	defect	defect	No	No	$0 - $25,000	4-year College Degree	25-34	0.033	0.967	0	0.967		0	-5	-0.017	-0.95
264	2018 Summer	PASS	PASS	USM	Male	7.31	10	8.655	US American	4.99	5.01	5	0	0	0	0	defect	defect	defect	defect	defect	defect	defect	defect	No	No	$125,001 - $150,000	4-year College Degree	18-24	0.533	0.6	0.4	0.667		0	0	0.033	-0.167
265	2018 Winter	PASS	PASS	INDM	Male	6.08	6.17	6.125	Indian	1.93	1.92	1.925	5	5	5	5	cooperate	cooperate	cooperate	cooperate	cooperate	cooperate	cooperate	cooperate	No	No	$25,001 - $50,000	4-year College Degree	25-34	0.333	0.333	0.533	0.333		0	0	0.1	0.1
266	2018 Winter	PASS	FAIL	INDM	Male	9.9	9.13	9.515	Indian	9.72	9.37	9.545	0	4	2	1	defect	defect	cooperate	cooperate	defect	defect	cooperate	cooperate	No	No	$100,001 - $125,000	4-year College Degree	18-24	0.3	0.3	1	0.867		1.5	-0.5	0.633	0.067
267	2018 Summer	PASS	FAIL	USM	Male	9.51	7.24	8.375	US American	6.48	7.76	7.12	3	5	7	4	defect	defect	defect	defect	defect	defect	defect	defect	No	Yes	$50,001 - $75,000	2-year College Degree	25-34	0.5	0.5	0.5	0.533		0.5	1.5	-0.017	-0.017
268	2018 Summer	PASS	PASS	USM	Male	0	2.9	1.45	US American	3.97	4.99	4.48	5	5	5	5	defect	defect	defect	defect	defect	defect	defect	defect	No	No	$50,001 - $75,000	4-year College Degree	25-34	0.367	0.367	0.433	0.4		0	0	-0.05	0.017
269	2017	PASS	PASS	USM	Male	9.92	10	9.96	US American	10	10	10	5	5	5	5	defect	defect	defect	defect	defect	defect	defect	defect	No	No	$75,001 - $100,000	Some College	35-54	0.933	1	0.867	0.867	0.933	0	0	0.1	-0.033
270	2018 Winter	PASS	PASS	INDM	Male	10	10	10	Indian	8.06	7.17	7.615	2	5	2	5	cooperate	cooperate	cooperate	cooperate	cooperate	cooperate	cooperate	cooperate	No	No	$50,001 - $75,000	4-year College Degree	25-34	0.067	0.167	0.967	0.933		3	0	0.833	-0.033
271	2018 Summer	PASS	PASS	USF	Female	10	9.97	9.985	US American	9.55	9.37	9.46	0	0	0	0	defect	defect	defect	defect	defect	defect	defect	defect	No	No	$50,001 - $75,000	Some College	35-54	1	1	0.033	0.1		0	0	0.933	0.033
272	2018 Winter	PASS	PASS	USF	Female	4.08	5.59	4.835	US American	6.32	6.13	6.225	5	5	5	4	cooperate	cooperate	cooperate	cooperate	cooperate	cooperate	cooperate	cooperate	No	No	$0 - $25,000	4-year College Degree	35-54	0.567	0.567	0.733	0.633		0.5	0.5	-0.117	-0.05
273	2017	PASS	PASS	USM	Male	9.44	9.37	9.405	US American	0.85	0.96	0.905	0	0	0	0	defect	defect	defect	defect	defect	defect	defect	defect	Yes	No	$25,001 - $50,000	Masters Degree	35-54	0.6	0.6	0.767	0.7	0.6	0	0	-0.133	0.033
274	2018 Summer	PASS	PASS	USF	Female	9.1	9.87	9.485	US American	7.04	6.17	6.605	5	5	5	5	cooperate	cooperate	cooperate	cooperate	defect	defect	cooperate	cooperate	No	No	$0 - $25,000	Masters Degree	35-54	0.5	0.667	0.567	0.533		0	0	0.033	0.067
275	2018 Summer	PASS	PASS	USM	Male	8.15	9.98	9.065	US American	8.26	10	9.13	0	0	0	0	defect	cooperate	defect	cooperate	defect	defect	defect	defect	No	No	$50,001 - $75,000	2-year College Degree	35-54	0.467	0.5	0.433	0.533		0	0	0	-0.067
276	2018 Summer	PASS	PASS	USM	Male	2.94	10	6.47	US American	1.86	5.03	3.445	0	0	0	0	defect	defect	defect	defect	defect	defect	defect	defect	No	No	$25,001 - $50,000	High School / GED	25-34	0.7	0.867	0.833	0.933		0	0	-0.1	-0.133
277	2017	PASS	PASS	INDM	Male	5.01	7.15	6.08	Indian	10	10	10	5	5	5	5	cooperate	cooperate	cooperate	cooperate	cooperate	cooperate	cooperate	cooperate	No	No	$0 - $25,000	Masters Degree	25-34	0.033	0	0.967	0.967	0.967	0	0	0.95	0.017
278	2017	PASS	PASS	USF	Female	10	10	10	US American	7.13	6.03	6.58	2	2	2	2	cooperate	cooperate	cooperate	cooperate	defect	defect	defect	defect	Yes	No	$75,001 - $100,000	Doctoral Degree	35-54	0.633	0.533	0.6	0.4	0.6	0	0	0.083	-0.15
279	2018 Summer	PASS	PASS	USF	Female	8.14	8.13	8.135	US American	7.96	8.11	8.035	3	4	3	3	cooperate	cooperate	defect	defect	cooperate	defect	defect	defect	No	No	$0 - $25,000	4-year College Degree	55-64	0.633	0.667	0.633	0.533		-0.5	0.5	0.067	-0.033
280	2018 Winter	FAIL	PASS	USM	Male	10	10	10	US American	10	10	10	1	0	3	2	defect	defect	defect	defect	defect	defect	defect	defect	No	No	$50,001 - $75,000	Some College	25-34	0.667	0.467	0.633	0.767		1	2	-0.133	0.033
281	2018 Winter	PASS	FAIL	INDM	Male	8.13	5.01	6.57	Indian	8.8	9.2	9	5	5	5	5	cooperate	cooperate	cooperate	defect	cooperate	cooperate	cooperate	defect	No	No	$25,001 - $50,000	4-year College Degree	25-34	0.433	0.4	0.5	0.467		0	0	0.067	0.033
282	2018 Winter	PASS	PASS	INDF	Female	9.85	9.7	9.775	Indian	9.15	10	9.575	9	1	9	9	cooperate	cooperate	cooperate	cooperate	cooperate	cooperate	cooperate	cooperate	No	No	$0 - $25,000	4-year College Degree	25-34	0.633	0.633	0.667	0.6		-4	-4	0	-0.033
283	2018 Winter	PASS	PASS	INDM	Male	10	10	10	Indian	9.01	10	9.505	5	5	5	5	cooperate	cooperate	cooperate	cooperate	cooperate	defect	cooperate	cooperate	No	No	$0 - $25,000	4-year College Degree	18-24	0.9	0.967	0.267	1		0	0	-0.3	-0.4
284	2018 Winter	PASS	PASS	USM	Male	9.27	10	9.635	US American	2.1	6.52	4.31	5	5	5	5	cooperate	cooperate	cooperate	cooperate	cooperate	cooperate	cooperate	cooperate	Yes	No	$0 - $25,000	High School / GED	25-34	0.533	0.5	0.4	0.433		0	0	0.1	0
285	2018 Winter	FAIL	FAIL	INDM	Male	10	10	10	Indian	10	10	10	0	0	0	0	cooperate	cooperate	cooperate	cooperate	cooperate	cooperate	cooperate	cooperate	No	No	$0 - $25,000	4-year College Degree	25-34	0.5	0.467	0.6	0.567		0	0	0.1	0.033
286	2017	PASS	PASS	USM	Male	5.46	8.37	6.915	US American	6.55	7.86	7.205	7	6	6	4	defect	cooperate	cooperate	cooperate	defect	defect	defect	defect	Yes	No	$100,001 - $125,000	Masters Degree	25-34	0.367	0.633	0.467	0.5	0.5	1.5	-1.5	0.017	-0.15
287	2018 Winter	PASS	PASS	INDM	Male	6.13	6.92	6.525	Indian	7.8	6.42	7.11	5	5	5	5	cooperate	cooperate	cooperate	cooperate	cooperate	cooperate	cooperate	cooperate	No	No	$0 - $25,000	Masters Degree	35-54	1	1	1	1		0	0	0	0
288	2018 Winter	PASS	PASS	INDF	Female	10	10	10	Indian	10	10	10	5	5	4	5	defect	defect	defect	defect	defect	cooperate	defect	defect	No	No	$0 - $25,000	4-year College Degree	35-54	0	0.1	0.967	0.933		0.5	0.5	0.9	0.033
289	2018 Summer	PASS	PASS	USM	Male	4.92	4.92	4.92	US American	7.39	7.15	7.27	2	3	2	3	cooperate	cooperate	cooperate	cooperate	defect	defect	defect	defect	No	No	$75,001 - $100,000	Some College	25-34	0.4	0.433	0.267	0.367		-1	0	0.1	-0.067
290	2018 Winter	PASS	FAIL	INDF	Female	8.9	8.46	8.68	Indian	8.94	7.69	8.315	2	2	2	2	cooperate	defect	cooperate	defect	cooperate	cooperate	cooperate	cooperate	No	No	$0 - $25,000	4-year College Degree	25-34	0.7	0.6	0.633	0.7		0	0	0.017	-0.017
291	2018 Winter	PASS	PASS	INDM	Male	6	8.07	7.035	Indian	0	0.79	0.395	5	5	5	5	cooperate	cooperate	cooperate	cooperate	cooperate	cooperate	cooperate	cooperate	No	No	$0 - $25,000	4-year College Degree	25-34	0.333	0.8	0.1	0.667		0	0	-0.183	-0.517
292	2018 Summer	PASS	FAIL	USM	Male	4.46	7.15	5.805	US American	3.93	5.65	4.79	10	10	10	10	cooperate	cooperate	cooperate	cooperate	cooperate	cooperate	cooperate	cooperate	No	No	$100,001 - $125,000	2-year College Degree	25-34	0.4	0.633	0.433	0.367		0	0	0.117	-0.083
293	2018 Winter	PASS	PASS	USF	Female	5	7.08	6.04	US American	2.96	1.94	2.45	5	5	5	5	cooperate	cooperate	cooperate	cooperate	cooperate	cooperate	cooperate	cooperate	No	No	$0 - $25,000	Some College	55-64	0.767	0.633	0.6	0.6		0	0	0.1	-0.067
294	2017	PASS	PASS	INDM	Male	10	10	10	Indian	10	9.15	9.575	0	0	0	0	cooperate	cooperate	defect	defect	cooperate	cooperate	cooperate	cooperate	No	No	I would rather not say	Masters Degree	25-34	0.867	0.967	0.967	1	0.067	0	0	0.067	-0.067
295	2017	PASS	PASS	USF	Female	8.13	10	9.065	US American	10	10	10	2	2	2	2	defect	defect	defect	cooperate	defect	defect	defect	cooperate	No	No	$0 - $25,000	Some College	35-54	0.633	0.767	0.733	0.767	0.6	0	0	-0.05	0.083
296	2018 Winter	PASS	PASS	USM	Male	5	5.15	5.075	US American	5.87	5.65	5.76	5	5	5	5	cooperate	cooperate	cooperate	cooperate	cooperate	defect	defect	cooperate	No	No	$0 - $25,000	4-year College Degree	25-34	0.767	0.633	0.733	0.733		0	0	-0.033	0.067
297	2018 Winter	PASS	PASS	USM	Male	5.55	8.61	7.08	US American	6.23	6.99	6.61	0	0	0	0	defect	defect	defect	defect	defect	defect	defect	defect	No	No	$0 - $25,000	Some College	35-54	0.367	0.433	0.467	0.533		0	0	-0.1	-0.067
298	2018 Winter	PASS	FAIL	INDM	Male	9.79	0.54	5.165	Indian	10	3.51	6.755	0	3	0	3	defect	cooperate	cooperate	cooperate	cooperate	defect	defect	defect	No	No	$25,001 - $50,000	4-year College Degree	18-24	0.767	0.567	0.633	0.8		3	0	0.05	0.017
299	2017	PASS	PASS	USM	Male	7.11	8.18	7.645	US American	6.14	8.14	7.14	5	5	5	5	cooperate	cooperate	cooperate	cooperate	cooperate	cooperate	cooperate	cooperate	No	No	$0 - $25,000	High School / GED	35-54	0.567	0.533	0.433	0.567	0.467	0	0	0.05	-0.05
300	2018 Summer	PASS	FAIL	INDM	Male	8.08	9.89	8.985	Indian	5.28	7.15	6.215	5	3	4	3	cooperate	defect	defect	cooperate	cooperate	defect	defect	cooperate	No	No	$25,001 - $50,000	4-year College Degree	18-24	0.7	0.667	0.733	0.667		-1.5	-0.5	0.017	0.05
301	2018 Winter	PASS	FAIL	INDM	Male	10	8.89	9.445	Indian	7.32	9.8	8.56	7	9	6	7	defect	cooperate	cooperate	cooperate	cooperate	defect	defect	defect	No	Yes	$100,001 - $125,000	Masters Degree	25-34	0.367	0.4	0.233	0.2		1.5	-1.5	-0.167	0
302	2017	PASS	PASS	USM	Male	8.34	8.56	8.45	US American	1.79	2.01	1.9	5	5	5	5	cooperate	cooperate	cooperate	cooperate	cooperate	cooperate	cooperate	cooperate	No	No	$0 - $25,000	Some College	35-54	0.333	0.267	0.333	0.267	0.433	0	0	0	0.067
303	2017	PASS	PASS	USM	Male	3.52	7.01	5.265	US American	8.79	7.52	8.155	0	0	0	0	defect	defect	defect	defect	defect	defect	defect	defect	No	No	$50,001 - $75,000	4-year College Degree	18-24	0.533	0.3	0.667	0.5	0.5	0	0	-0.167	0.2
304	2018 Summer	PASS	PASS	INDF	Female	10	10	10	Indian	10	10	10	0	0	0	0	defect	defect	defect	defect	defect	defect	defect	defect	No	Yes	$0 - $25,000	4-year College Degree	25-34	0.867	0.7	0.6	0.767		0	0	-0.1	0
305	2018 Winter	FAIL	FAIL	INDF	Female	2.97	3.97	3.47	Indian	3.1	5	4.05	0	3	1	2	cooperate	cooperate	cooperate	cooperate	cooperate	cooperate	cooperate	cooperate	No	Yes	$25,001 - $50,000	4-year College Degree	18-24	0.633	0.567	0.6	0.6		2	0	0	-0.033
306	2018 Summer	PASS	PASS	INDF	Female	9.97	10	9.985	Indian	10	9.83	9.915	3	5	2	3	cooperate	cooperate	defect	defect	cooperate	cooperate	cooperate	cooperate	No	No	$0 - $25,000	4-year College Degree	35-54	0.033	0.433	1	1		1.5	1.5	0.767	0.2
307	2017	PASS	PASS	USF	Female	10	10	10	US American	10	10	10	5	0	5	0	cooperate	cooperate	cooperate	cooperate	defect	defect	defect	defect	Yes	Yes	$0 - $25,000	4-year College Degree	25-34	0.467	0.3	0.367	0.433	0.667	5	0	-0.017	-0.05
308	2018 Winter	PASS	PASS	USM	Male	2.58	5.01	3.795	US American	2.62	4.96	3.79	1	0	1	0	defect	cooperate	defect	defect	defect	defect	defect	defect	No	No	$25,001 - $50,000	High School / GED	35-54	0.667	0.7	0.467	0.433		1	0	0.233	0
309	2017	PASS	PASS	INDM	Male	9.03	9.97	9.5	Indian	8.07	8.08	8.075	4	4	4	4	cooperate	cooperate	cooperate	cooperate	cooperate	cooperate	cooperate	cooperate	No	No	$0 - $25,000	4-year College Degree	35-54	0.9	0.933	0.867	0.9	0.9	0	0	-0.033	-0.033
310	2017	PASS	PASS	USM	Male	2.17	10	6.085	US American	5.04	4	4.52	1	1	1	1	cooperate	cooperate	cooperate	cooperate	cooperate	cooperate	cooperate	cooperate	No	No	$0 - $25,000	Some College	35-54	1	1	1	1	1	0	0	0	0
311	2018 Summer	PASS	PASS	INDF	Female	9.79	9.79	9.79	Indian	9.92	9.76	9.84	5	5	5	4	cooperate	cooperate	cooperate	cooperate	cooperate	cooperate	cooperate	cooperate	No	Yes	$50,001 - $75,000	4-year College Degree	25-34	0.3	0.3	0.9	0.9		-0.5	0.5	0.6	0
312	2018 Winter	PASS	PASS	USF	Female	4.9	6.33	5.615	US American	5.03	7.05	6.04	0	0	0	0	defect	defect	defect	defect	defect	defect	defect	defect	No	No	$25,001 - $50,000	Some College	18-24	0.467	0.4	0.567	0.467		0	0	-0.083	-0.083
313	2018 Winter	PASS	PASS	USF	Female	4.03	10	7.015	US American	10	10	10	5	5	5	5	cooperate	cooperate	cooperate	cooperate	cooperate	cooperate	cooperate	cooperate	No	No	$25,001 - $50,000	2-year College Degree	25-34	0.567	0.7	0.467	0.667		0	0	0.067	0.167
314	2017	PASS	PASS	INDM	Male	0.89	0.01	0.45	Indian	10	10	10	5	5	4	5	cooperate	cooperate	cooperate	cooperate	cooperate	cooperate	cooperate	cooperate	No	No	$0 - $25,000	4-year College Degree	35-54	1	1	1	1	0	0.5	-0.5	0	0
315	2018 Winter	PASS	PASS	INDM	Male	10	10	10	Indian	10	10	10	3	2	2	3	defect	defect	defect	defect	defect	defect	defect	defect	No	No	$0 - $25,000	Masters Degree	25-34	0.4	0.5	0.6	0.6		0	0	0.15	-0.05
316	2018 Summer	PASS	PASS	USF	Female	10	10	10	US American	8.17	8.15	8.16	5	5	5	5	cooperate	cooperate	cooperate	cooperate	defect	defect	cooperate	cooperate	No	No	$25,001 - $50,000	Some College	25-34	0.567	0.7	0.7	0.767		0	0	-0.1	0.1
317	2018 Summer	FAIL	FAIL	USF	Female	5.76	7.08	6.42	US American	6.86	6.2	6.53	7	6	0	4	cooperate	cooperate	defect	defect	defect	cooperate	defect	defect	No	No	$25,001 - $50,000	Some College	18-24	0.567	0.533	0.533	0.567		-1.5	4.5	0	0
318	2018 Winter	PASS	PASS	INDM	Male	5.11	10	7.555	Indian	10	10	10	5	5	5	5	cooperate	cooperate	cooperate	cooperate	cooperate	cooperate	cooperate	cooperate	No	No	$0 - $25,000	4-year College Degree	18-24	0.5	0.6	0.733	0.867		0	0	0.25	-0.117
319	2018 Summer	PASS	PASS	USM	Male	7.23	7.75	7.49	US American	4.89	6.93	5.91	0	0	0	0	defect	defect	defect	defect	defect	defect	defect	defect	No	No	$50,001 - $75,000	4-year College Degree	25-34	0.433	0.6	0.567	0.533		0	0	-0.033	-0.067
320	2017	PASS	PASS	USM	Male	10	10	10	US American	10	10	10	8	5	8	5	cooperate	cooperate	cooperate	cooperate	cooperate	cooperate	cooperate	cooperate	Yes	Yes	$50,001 - $75,000	Masters Degree	25-34	0.8	0.7	0.867	0.9	0.867	3	0	-0.133	0.033
321	2018 Summer	PASS	PASS	USM	Male	10	10	10	US American	9.99	9.99	9.99	5	0	5	0	cooperate	cooperate	cooperate	cooperate	cooperate	cooperate	defect	defect	No	No	$25,001 - $50,000	High School / GED	35-54	0.767	0.567	0.767	0.667		5	0	-0.05	0.15
322	2018 Winter	PASS	PASS	USM	Male	10	10	10	US American	10	10	10	5	3	5	3	cooperate	cooperate	cooperate	cooperate	defect	defect	defect	defect	No	No	$0 - $25,000	Less than High School	35-54	0.533	0.733	0.5	0.5		2	0	0.133	-0.1
323	2017	PASS	PASS	INDM	Male	9.1	9.13	9.115	Indian	9.14	9.17	9.155	5	5	5	5	cooperate	cooperate	defect	defect	cooperate	cooperate	defect	defect		No	$25,001 - $50,000	4-year College Degree	greater than 65	0	0	0.967	0.933	0	0	0	0.95	0.017
324	2017	PASS	PASS	USM	Male	8.41	9.99	9.2	US American	4.2	4.03	4.115	5	2	5	5	cooperate	cooperate	cooperate	cooperate	cooperate	defect	defect	defect	No	No	$25,001 - $50,000	4-year College Degree	18-24	0.633	0.633	0.533	0.767	0.733	1.5	1.5	-0.017	-0.117
325	2018 Winter	PASS	PASS	INDM	Male	10	10	10	Indian	10	10	10	2	5	2	5	cooperate		cooperate	cooperate	cooperate	cooperate	cooperate	cooperate	No	No	$0 - $25,000	4-year College Degree	25-34	0.733	0.767	0.9	0.933		3	0	0.167	-0.033
326	2017	PASS	PASS	USM	Male	5.01	5.01	5.01	US American	5.03	5	5.015	5	0	5	0	cooperate	cooperate	cooperate	cooperate	defect	defect	defect	defect	No	No	$0 - $25,000	High School / GED	25-34	1	1	0	0.033	0.933	5	0	0.983	-0.017
327	2017	PASS	PASS	USF	Female	9.49	9.99	9.74	US American	7.23	9.17	8.2	5	5	5	5	cooperate	cooperate	cooperate	cooperate	cooperate	cooperate	cooperate	cooperate	No	No	I would rather not say	I would rather not say	I would rather not say	0.667	0.567	0.567	0.7	0.7	0	0	-0.017	0.017
328	2018 Summer	PASS	PASS	USF	Female	3.96	6.14	5.05	US American	5.14	7.25	6.195	2	2	2	2	cooperate	cooperate	cooperate	cooperate	cooperate	cooperate	cooperate	cooperate	No	No	$0 - $25,000	Masters Degree	35-54	0.567	0.7	0.867	0.5		0	0	-0.05	-0.117
329	2017	PASS	PASS	USM	Male	6.57	10	8.285	US American	3.1	6.41	4.755	5	5	5	5	defect	defect	defect	defect	defect	defect	defect	defect	No	No	$25,001 - $50,000	High School / GED	35-54	0.633	0.4	0.333	0.667	0.6	0	0	0.017	-0.05
330	2018 Winter	PASS	PASS	USM	Male	5	8.93	6.965	US American	9.14	9.49	9.315	5	5	5	5	cooperate	cooperate	cooperate	cooperate	cooperate	cooperate	cooperate	defect	No	No	$0 - $25,000	High School / GED	25-34	0.667	0.6	0.667	0.467		0	0	0.067	0.133
331	2018 Winter	PASS	PASS	INDM	Male	9.11	10	9.555	Indian	5.03	5.21	5.12	2	3	2	3	defect	cooperate	defect	defect	cooperate	cooperate	cooperate	cooperate	No	No	$0 - $25,000	High School / GED	35-54	0.667	0.7	0.6	0.633		1	0	-0.067	-0.033
332	2018 Winter	PASS	PASS	INDM	Male	8.04	7.54	7.79	Indian	9.38	7.8	8.59	2	2	2	2	defect	defect	defect	defect	defect	defect	defect	defect	No	No	$0 - $25,000	4-year College Degree	25-34	0.267	0.4	0.967	0.967		0	0	0.633	-0.067
333	2018 Summer	PASS	PASS	USM	Male	7.94	8.77	8.355	US American	10	10	10	5	5	4	5	cooperate	cooperate	cooperate	cooperate	cooperate	cooperate	cooperate	cooperate	No	No	$25,001 - $50,000	4-year College Degree	35-54	0.733	0.7	0.5	0.533		-0.5	-0.5	0.2	0
334	2018 Winter	PASS	PASS	INDF	Female	10	10	10	Indian	10	10	10	1	1	3	2	defect	cooperate	defect	cooperate	defect	cooperate	defect	cooperate	No	No	$25,001 - $50,000	4-year College Degree	55-64	1	1	1	1		-0.5	-1.5	0	0
335	2017	PASS	PASS	INDM	Male	10	8.14	9.07	Indian	10	9.23	9.615	0	5	2	2	defect	defect	defect	defect	defect	cooperate	cooperate	cooperate	No	No	$0 - $25,000	4-year College Degree	18-24	0.667	0.633	0.867	0.7	0.367	2.5	-0.5	0.133	0.1
336	2018 Summer	PASS	PASS	USF	Female	8.11	10	9.055	US American	9.17	10	9.585	5	5	5	5	defect	defect	defect	defect	defect	defect	defect	defect	No	No	$0 - $25,000	Professional Degree (JD, MD)	25-34	0.833	1	0.767	0.8		0	0	0.133	0.1
337	2018 Winter	PASS	PASS	INDM	Male	9.37	10	9.685	Indian	6.01	5.58	5.795	3	3	1	2	cooperate	cooperate	defect	cooperate	defect	defect	cooperate	cooperate	No	No	$25,001 - $50,000	Masters Degree	25-34	0.5	0.667	0.433	0.633		0.5	-1.5	-0.05	-0.183
338	2018 Winter	PASS	FAIL	INDF	Female	10	10	10	Indian	10	10	10	3	7	4	5	cooperate	cooperate	cooperate	cooperate	cooperate	cooperate	cooperate	cooperate	No	No	$0 - $25,000	Masters Degree	35-54	0.533	0.333	0.333	0.5		2.5	0.5	-0.017	-0.017
339	2018 Summer	PASS	PASS	USF	Female	9.24	9.13	9.185	US American	8.14	7.1	7.62	5	5	5	5	cooperate	cooperate	cooperate	cooperate	cooperate	defect	cooperate	defect	No	No	$0 - $25,000	2-year College Degree	25-34	0.633	0.6	0.4	0.567		0	0	0.133	0.067
340	2018 Summer	PASS	PASS	INDF	Female	5.07	7.44	6.255	Indian		4	4	4	5	4	5	cooperate	cooperate	cooperate	defect	cooperate	cooperate	cooperate	cooperate	No	No	$25,001 - $50,000	4-year College Degree	35-54	0.133	0.867	0.9	0.9		1	0	0.4	0.367
341	2018 Winter	PASS	FAIL	INDF	Female	9.38	8.97	9.175	Indian	10	9.27	9.635	2	3	1	2	cooperate	defect	cooperate	cooperate	cooperate	cooperate	cooperate	cooperate	No	No	$0 - $25,000	4-year College Degree	25-34	0.633	0.633	0.6	0.7		1	1	0.017	0.05
342	2018 Winter	FAIL	FAIL	INDM	Male	8.14	9.11	8.625	Indian	8.01	7.1	7.555	5	5	5	5	cooperate	cooperate	cooperate	cooperate	cooperate	cooperate	cooperate	cooperate	No	No	$25,001 - $50,000	Some College	25-34	0.867	0.833	0.667	0.767		0	0	-0.133	-0.033
343	2018 Summer	PASS	PASS	USF	Female	2.94	5.06	4	US American	1.35	0.14	0.745	5	0	2	0	cooperate	cooperate	cooperate	cooperate	defect	defect	defect	defect	No	No	$50,001 - $75,000	4-year College Degree	35-54	0.367	0.3	0.567	0.6		3.5	1.5	-0.25	-0.017
344	2017	PASS	PASS	USF	Female	7.89	8.08	7.985	US American	6.66	6.62	6.64	2	2	2	2	cooperate	cooperate	cooperate	cooperate	cooperate	cooperate	cooperate	cooperate	No	No	$0 - $25,000	Doctoral Degree	55-64	0.467	0.567	0.367	0.467	0.4	0	0	0.1	0.1
345	2018 Summer	PASS	PASS	USM	Male	6.07	7.11	6.59	US American	0.89	1.97	1.43	5	5	5	5	defect	defect	defect	defect	defect	defect	defect	defect	No	No	$25,001 - $50,000	Some College	25-34	0.533	0.367	0.5	0.567		0	0	-0.083	0.05
346	2018 Summer	PASS	FAIL	INDF	Female	9.11	9.15	9.13	Indian	9.24	9.15	9.195	5	6	5	6	defect	defect	defect	defect	cooperate	cooperate	cooperate	cooperate	Yes	No	$25,001 - $50,000	Masters Degree	35-54	0.067	0	0.933	1		1	0	0.933	0
347	2018 Summer	PASS	PASS	USM	Male	10	10	10	US American	10	10	10	5	5	5	5	cooperate	cooperate	cooperate	cooperate	cooperate	cooperate	cooperate	cooperate	No	No	$100,001 - $125,000	Professional Degree (JD, MD)	25-34	0.5	0.467	0.567	0.533		0	0	-0.067	0.033
348	2017	PASS	PASS	USM	Male	6.65	7.56	7.105	US American	6.58	3.03	4.805	0	0	0	0	defect	defect	defect	defect	defect	defect	defect	defect	No	No	$25,001 - $50,000	High School / GED	25-34	0.767	0.867	0.5	0.4	0.767	0	0	0.367	0
349	2017	PASS	PASS	INDM	Male	10	10	10	Indian	7.39	7.54	7.465	0	0	0	0	defect	cooperate	defect	cooperate	defect	defect	defect	defect	No	No	$0 - $25,000	Some College	35-54	0.133	0.767	0.033	0.233	0.033	0	0	-0.317	-0.417
350	2017	PASS	PASS	USM	Male	5.03	9.11	7.07	US American	8.1	8.13	8.115	5	5	5	5	defect	cooperate	defect	cooperate	defect	cooperate	defect	cooperate	No	No	$75,001 - $100,000	Some College	25-34	0.967	1	0.233	0.233	0.767	0	0	0.75	-0.017
351	2018 Winter	FAIL	FAIL	INDF	Female	8.08	8.03	8.055	Indian	9.13	8.34	8.735	1	3	9	9	defect	cooperate	defect	cooperate	defect	cooperate	cooperate	defect	No	No	$0 - $25,000	Masters Degree	25-34	0.733	0.433	0.667	0.533		1	-7	0.017	-0.217
352	2017	PASS	PASS	INDF	Female	10	10	10	Indian	10	10	10	5	5	5	5	defect	defect	defect	defect	defect	defect	defect	defect	No	No	$50,001 - $75,000	4-year College Degree	25-34	0.5	0.733	0.633	0.433	0.733	0	0	-0.083	0.017
353	2017	PASS	PASS	USM	Male	9.06	9.35	9.205	US American	8.3	9.59	8.945	5	5	5	5	defect	defect	defect	defect	defect	defect	defect	defect	No	No	$50,001 - $75,000	High School / GED	35-54	0.2	0.467	0.333	0.3	0.5	0	0	0.017	-0.117
354	2018 Winter	PASS	PASS	USF	Female	5.89	9.04	7.465	US American	3.94	6.28	5.11	5	5	5	5	cooperate	cooperate	cooperate	cooperate	cooperate	cooperate	cooperate	cooperate	No	No	$0 - $25,000	4-year College Degree	25-34	0.867	1	0.933	1		0	0	-0.033	0.1
355	2018 Summer	PASS	PASS	INDF	Female	10	10	10	Indian	10	10	10	2	5	3	4	cooperate	cooperate	cooperate	cooperate	cooperate	cooperate	cooperate	cooperate	No	No	$0 - $25,000	4-year College Degree	25-34	0.767	0.767	0.967	0.967		2	0	0.2	0
356	2017	PASS	PASS	USM	Male	10	10	10	US American	10	10	10	0	0	0	0	defect	cooperate	defect	cooperate	defect	cooperate	defect	cooperate	No	No	$50,001 - $75,000	High School / GED	35-54	1	0.933	0	0.133	0.867	0	0	0.9	-0.033
357	2017	PASS	PASS	USM	Male	7.18	8.54	7.86	US American	7.42	6.32	6.87	0	0	0	0	defect	defect	defect	defect	defect	defect	defect	defect	No	No	$25,001 - $50,000	High School / GED	25-34	0.433	0.233	0.433	0.3	0.233	0	0	-0.033	0.167
358	2017	PASS	PASS	INDM	Male	7.51	10	8.755	Indian	8.72	10	9.36	1	3	3	2	defect	defect	defect	defect	defect	defect	defect	defect	No	No	$0 - $25,000	4-year College Degree	35-54	0.567	0.567	0.567	0.6	0.5	0.5	0.5	0.017	-0.017
359	2018 Winter	PASS	FAIL	INDF	Female	6.08	6.42	6.25	Indian	4.01	5.41	4.71	1	2	1	1	defect	defect	defect	defect	defect	cooperate	defect	cooperate	No	No	$0 - $25,000	Masters Degree	18-24	0.333	0.267	0.9	0.967		0.5	0.5	0.633	0
360	2018 Winter	PASS	FAIL	USM	Male	4.42	5.37	4.895	US American	5.51	4.87	5.19	5	1	3	4	cooperate	cooperate	cooperate	cooperate	cooperate	defect	cooperate	cooperate	No	No	$100,001 - $125,000	Masters Degree	25-34	0.767	0.667	0.767	0.667		1.5	0.5	0	0.1
361	2017	PASS	PASS	USM	Male	2.75	2.56	2.655	US American	1.76	2.63	2.195	5	5	5	5	cooperate	cooperate	cooperate	cooperate	cooperate	cooperate	cooperate	cooperate	No	No	$0 - $25,000	Some College	25-34	0.167	0.167	0.3	0.367	0.4	0	0	-0.167	-0.033
362	2018 Summer	PASS	FAIL	USF	Female	8.46	10	9.23	US American	10	10	10	3	1	3	1	cooperate	cooperate	cooperate	cooperate	defect	defect	defect	defect	No	No	$25,001 - $50,000	4-year College Degree	25-34	0.567	0.433	0.5	0.467		2	0	0.017	-0.083
363	2018 Winter	PASS	PASS	USF	Female	9.2	9.3	9.25	US American	8.97	9.23	9.1	2	2	3	2	cooperate	cooperate	cooperate	cooperate	defect	defect	cooperate	defect	No	No	$25,001 - $50,000	Masters Degree	25-34	0.767	0.667	0.767	0.767		0.5	-0.5	-0.05	-0.05
364	2018 Winter	PASS	PASS	INDM	Male	6.68	5.28	5.98	Indian	9.13	6.52	7.825	3	3	3	3	cooperate	cooperate	cooperate	cooperate	cooperate	cooperate	cooperate	cooperate	No	No	$25,001 - $50,000	4-year College Degree	25-34	0.2	0.167	0.833	0.9		0	0	0.683	-0.017
365	2018 Winter	PASS	FAIL	INDF	Female	10	10	10	Indian	10	10	10	1	2	0	4	defect	cooperate	defect	cooperate	cooperate	cooperate	defect	defect	Yes	No	$0 - $25,000	4-year College Degree	35-54	0.533	0.567	0.533	0.533		2.5	-0.5	-0.017	0.017
366	2017	PASS	PASS	USM	Male	6.99	8.27	7.63	US American	8.31	9.21	8.76	0	0	0	0	defect	defect	defect	defect	defect	defect	defect	defect	No	No	$0 - $25,000	4-year College Degree	25-34	0.833	0.8	0.7	0.8	0.833	0	0	0.067	-0.033
367	2018 Winter	PASS	FAIL	INDF	Female	9.83	9.65	9.74	Indian	9.55	10	9.775	2	2	2	2	defect	cooperate	cooperate	defect	defect	cooperate	defect	cooperate	No	No	$50,001 - $75,000	Masters Degree	25-34	0.833	0.767	0.7	0.833		0	0	-0.033	0.033
368	2018 Winter	PASS	FAIL	USF	Female	10	10	10	US American	9.99	9.96	9.975	0	0	0	0	cooperate	cooperate	cooperate	cooperate	cooperate	defect	cooperate	cooperate	No	No	$25,001 - $50,000	2-year College Degree	25-34	0.867	0.733	0.5	0.6		0	0	0.25	-0.017
369	2018 Winter	PASS	FAIL	INDM	Male	10	9.93	9.965	Indian	4.94	4.9	4.92	1	1	1	1	defect	defect	defect	defect	defect	defect	defect	defect	No	No	$25,001 - $50,000	Masters Degree	35-54	0.9	1	1	0.933		0	0	0.017	-0.017
370	2017	PASS	PASS	USF	Female	10	10	10	US American	10	10	10	5	5	5	5	defect	defect	defect	defect	defect	defect	defect	defect	No	No	$150,001 - $175,000	4-year College Degree	25-34	0.8	0.467	0.467	0.533	0.6	0	0	0.133	-0.133
371	2017	PASS	PASS	USF	Female	9.97	10	9.985	US American	9.62	10	9.81	0	0	0	0	defect	defect	defect	defect	defect	defect	defect	defect	No	No	$0 - $25,000	High School / GED	35-54	0.967	1	0	0	0	0	0	0.983	0.017
372	2018 Winter	PASS	FAIL	USM	Male	9.79	9.42	9.605	US American	7.82	7.03	7.425	0	0	0	0	defect	defect	defect	defect	defect	defect	defect	defect	Yes	No	$125,001 - $150,000	Masters Degree	25-34	0.467	0.533	0.767	0.667		0	0	-0.217	0.017
373	2018 Winter	PASS	FAIL	INDM	Male	6.92	8.08	7.5	Indian	8.49	8.63	8.56	2	2	2	3	cooperate	cooperate	defect	defect	cooperate	cooperate	cooperate	defect	Yes	No	$0 - $25,000	Masters Degree	25-34	0.367	0.533	0.467	0.6		0.5	0.5	0.083	-0.15
374	2017	PASS	PASS	USM	Male	10	7.04	8.52	US American	0	0.87	0.435	5	5	5	5	cooperate	cooperate	cooperate	cooperate	cooperate	cooperate	cooperate	cooperate	No	No	$25,001 - $50,000	High School / GED	25-34	0.4	0.367	0.4	0.3	0.333	0	0	0.033	0.067
375	2018 Winter	PASS	PASS	INDM	Male	10	10	10	Indian	10	10	10	2	2	2	2	cooperate	cooperate	cooperate	cooperate	cooperate	cooperate	cooperate	cooperate	No	No	$0 - $25,000	Masters Degree	25-34	0.6	0.633	0.633	0.667		0	0	0.033	-0.033
376	2018 Summer	PASS	PASS	USM	Male	3.97	8.07	6.02	US American	5.03	6.44	5.735	5	5	5	5	cooperate	cooperate	cooperate	cooperate	cooperate	cooperate	cooperate	cooperate	No	No	$25,001 - $50,000	4-year College Degree	35-54	0.267	0.2	0.233	0.233		0	0	0	0.033
377	2017	PASS	PASS	USF	Female	10	10	10	US American	10	10	10	0	0	0	0	defect	defect	defect	defect	defect	defect	defect	defect	No	No	$50,001 - $75,000	4-year College Degree	25-34	0.567	0.633	0.5	0.5	0.5	0	0	0.1	0.033
378	2018 Summer	FAIL	PASS	USF	Female	7.34	7.13	7.235	US American	5.9	6.93	6.415	0	0	0	0	defect	defect	defect	defect	defect	defect	defect	defect	No	No	$25,001 - $50,000	High School / GED	18-24	0.4	0.067	0.1	0.2		0	0	0.083	-0.117
379	2018 Winter	PASS	PASS	INDF	Female	9.59	9.21	9.4	Indian	9.83	9.39	9.61	0	0	0	0	cooperate	cooperate	cooperate	cooperate	cooperate	cooperate	cooperate	cooperate	No	No	$25,001 - $50,000	Masters Degree	25-34	0.833	0.9	0.767	0.9		0	0	-0.033	0.1
380	2017	PASS	PASS	USF	Female	10	10	10	US American	7.42	8.75	8.085	5	5	5	5	cooperate	cooperate	cooperate	cooperate	cooperate	cooperate	cooperate	cooperate	No	No	$0 - $25,000	4-year College Degree	25-34	0.533	0.8	0.6	0.533	0.333	0	0	0.1	0.1
381	2018 Summer	PASS	PASS	USF	Female	9.23	9.2	9.215	US American	8.11	8.14	8.125	5	4	5	4	defect	defect	defect	defect	defect	defect	defect	defect	Yes	No	$25,001 - $50,000	2-year College Degree	greater than 65	0.4	0.433	0.367	0.267		1	0	0.1	-0.033
382	2018 Summer	PASS	PASS	USF	Female	10	10	10	US American	8.3	8.85	8.575	0	0	0	0	cooperate	cooperate	cooperate	cooperate	cooperate	cooperate	cooperate	cooperate	No	No	$0 - $25,000	High School / GED	25-34	0.6	0.533	0.467	0.533		0	0	0.067	0
383	2018 Summer	PASS	PASS	USF	Female	8	8	8	US American	4.03	7.91	5.97	5	5	5	5	cooperate	cooperate	cooperate	cooperate	cooperate	cooperate	cooperate	cooperate	No	No	$25,001 - $50,000	Some College	55-64	0.533	0.667	0.567	0.633		0	0	0	0.1
384	2018 Summer	PASS	PASS	USM	Male	6.99	8.17	7.58	US American	4.18	4.04	4.11	0	0	0	0	defect	defect	defect	defect	defect	defect	defect	defect	No	No	$50,001 - $75,000	2-year College Degree	35-54	0.633	0.433	0.6	0.467		0	0	0	0.167
385	2018 Summer	PASS	PASS	INDM	Male	3.97	6.04	5.005	Indian	10	10	10	5	5	5	5	defect	cooperate	defect	cooperate	defect	cooperate	defect	cooperate	No	No	$50,001 - $75,000	4-year College Degree	35-54	0.267	0.2	0.267	0.267		0	0	0.033	0.033
386	2018 Winter	PASS	PASS	INDM	Male	8.23	8.18	8.205	Indian	7.08	8.21	7.645	1	1	0	0	cooperate	cooperate	defect	defect	defect	defect	cooperate	cooperate	No	No	$125,001 - $150,000	4-year College Degree	25-34	0.267	0.8	0.267	0.833		0	-1	0.017	-0.55
387	2018 Summer	FAIL	PASS	USF	Female	4.48	6.72	5.6	US American	5.37	3.75	4.56	1	4	1	3	defect	cooperate	cooperate	cooperate	cooperate	defect	defect	cooperate	No	No	$50,001 - $75,000	Some College	25-34	0.733	0.633	0.5	0.633		-2.5	0.5	0.117	0.017
388	2018 Winter	PASS	FAIL	INDM	Male	5.21	5.21	5.21	Indian	5.2	4.99	5.095	7	7	7	7	defect	cooperate	cooperate	defect	defect	cooperate	cooperate	defect	No	No	$75,001 - $100,000	4-year College Degree	18-24	0.633	0.733	0.8	0.733		0	0	0.083	-0.017
389	2018 Winter	PASS	PASS	INDF	Female		10	10	Indian	5.01	10	7.505	0	0	0	0	defect	defect	defect	defect	defect	defect	defect	defect	No	No	$25,001 - $50,000	4-year College Degree	25-34	0.967	1	1	1		0	0	0.017	0.017
390	2018 Summer	PASS	PASS	USF	Female	6.06	6.13	6.095	US American	5.14	7.1	6.12	0	0	0	0	defect	defect	cooperate	defect	defect	cooperate	defect	cooperate	No	No	$0 - $25,000	High School / GED	55-64	0.9	0.967	0	0		0	0	0.933	0.033
391	2018 Summer	PASS	PASS	USF	Female	6.08	7.52	6.8	US American	4.01	5.04	4.525	5	5	5	5	defect	defect	defect	defect	defect	defect	defect	defect	No	No	$25,001 - $50,000	High School / GED	25-34	0.1	0.133	0.333	0.367		0	0	-0.233	0.033
392	2018 Summer	PASS	PASS	USM	Male	10	10	10	US American	10	10	10	5	5	5	5	cooperate	cooperate	cooperate	cooperate	cooperate	cooperate	cooperate	cooperate	No	No	$25,001 - $50,000	Some College	35-54	0.533	0.567	0.533	0.467		0	0	0.05	0.017
393	2018 Winter	PASS	PASS	USM	Male	0	0.1	0.05	US American	0	0	0	0	0	0	0	cooperate	cooperate	cooperate	cooperate	cooperate	cooperate	cooperate	cooperate	No	No	$50,001 - $75,000	4-year College Degree	35-54	1	1	1	1		0	0	0	0
394	2017	PASS	PASS	USM	Male	10	10	10	US American	10	10	10	5	5	5	5	defect	defect	cooperate	cooperate	defect	defect	defect	defect	No	No	$50,001 - $75,000	4-year College Degree	25-34	0.8	0.767	0.767	0.8	0.767	0	0	0	0
395	2018 Winter	FAIL	FAIL	INDM	Male	8.87	8.83	8.85	Indian	5.73	9.13	7.43	7	3	2	1	defect	defect	defect	cooperate	cooperate	cooperate	cooperate	cooperate	No	No	$75,001 - $100,000	4-year College Degree	25-34	0.467	0.5	0.5	0.5		-2.5	-3.5	0.017	-0.017
396	2018 Summer	PASS	PASS	USM	Male	5.8	7.15	6.475	US American	5.76	5	5.38	5	5	5	5	defect	defect	cooperate	cooperate	defect	defect	defect	defect	No	No	$0 - $25,000	2-year College Degree	25-34	0.8	0.733	0.833	0.767		0	0	-0.033	0.067
397	2018 Winter	PASS	PASS	INDF	Female	8.15	9.06	8.605	Indian	8.18	9.01	8.595	3	8	2	6	defect	cooperate	defect	cooperate	cooperate	cooperate	cooperate	defect	No	No	$100,001 - $125,000	4-year College Degree	25-34	0.2	0.2	0.933	1		4.5	1.5	0.767	0.033
398	2018 Winter	PASS	PASS	INDM	Male	10	10	10	Indian	10	10	10	1	1	1	1	defect	cooperate	defect	cooperate	defect	cooperate	defect	cooperate	No	No	$0 - $25,000	4-year College Degree	35-54	0.167	0.033	0.967	1		0	0	0.883	0.05
399	2017	PASS	PASS	USF	Female	2.77	0.99	1.88	US American	0	0	0	0	6	0	6	defect	defect	defect	defect	defect	defect	defect	defect	No	No	$0 - $25,000	4-year College Degree	25-34	0.767	0.833	0.633	0.767	0.767	-6	0	0.1	0.1
400	2018 Winter	PASS	FAIL	INDM	Male	6.34	6.2	6.27	Indian	4.85	6.52	5.685	3	3	2	3	defect	cooperate	defect	cooperate	defect	defect	cooperate	defect	No	No	$50,001 - $75,000	2-year College Degree	25-34	1	1	1	0.967		0.5	-0.5	-0.017	0.017
401	2017	PASS	PASS	USM	Male	9.33	5.04	7.185	US American	0.96	1.02	0.99	0	0	0	0	defect	defect	defect	defect	defect	defect	defect	defect	Yes	No	$75,001 - $100,000	4-year College Degree	25-34	0.7	0.733	0.633	0.733	0.667	0	0	0.033	-0.067
402	2018 Summer	PASS	PASS	USF	Female	5.06	9.21	7.135	US American	2.92	2.92	2.92	5	5	5	5	cooperate	cooperate	cooperate	defect	cooperate	cooperate	cooperate	cooperate	No	No	$25,001 - $50,000	4-year College Degree	18-24	0.2	0.867	1	1		0	0	-0.467	0.333
403	2018 Summer	PASS	FAIL	USF	Female	5.08	6.15	5.615	US American	4	4	4	1	5	2	4	defect	defect	defect	defect	defect	cooperate	cooperate	cooperate	No	No	$0 - $25,000	Some College	25-34	0.5	0.467	0.667	0.433		-3	0	-0.067	-0.133
404	2018 Summer	PASS	PASS	USF	Female	9.18	9.43	9.305	US American	8.03	8.18	8.105	1	1	1	1	defect	defect	defect	cooperate	defect	defect	defect	defect	No	No	$0 - $25,000	4-year College Degree	greater than 65	0.567	0.5	0.533	0.6		0	0	-0.033	0
405	2018 Summer	PASS	PASS	USF	Female	9.13	9.14	9.135	US American	8.08	10	9.04	5	5	5	5	cooperate	cooperate	cooperate	cooperate	cooperate	cooperate	cooperate	cooperate	No	No	$25,001 - $50,000	Masters Degree	greater than 65	0.533	0.567	0.667	0.567		0	0	-0.067	-0.033
406	2018 Winter	PASS	PASS	INDM	Male	10	0.59	5.295	Indian	10	6.07	8.035	3	4	2	3	cooperate	defect	defect	cooperate	cooperate	defect	defect	cooperate	No	No	$50,001 - $75,000	Masters Degree	25-34	0.8	0.733	0.8	0.8		1	-1	0.033	0.033
407	2018 Winter	PASS	FAIL	INDM	Male	5.03	5.46	5.245	Indian	4.97	5.17	5.07	2	5	2	6	cooperate	cooperate	defect	cooperate	cooperate	cooperate	defect	cooperate	No	No	$25,001 - $50,000	Professional Degree (JD, MD)	25-34	0.533	0.3	0.567	0.4		3.5	0.5	0.067	0.2
408	2018 Summer	FAIL	FAIL	INDM	Male	5	6.55	5.775	Indian	7.8	8.35	8.075	5	7	2	4	cooperate	defect	defect	cooperate	cooperate	defect	cooperate	cooperate	No	No	$25,001 - $50,000	Masters Degree	25-34	0.367	0.267	0.2	0.1		2	-3	-0.167	0.1
409	2018 Winter	PASS	PASS	USF	Female	3.89	3.92	3.905	US American	1.68	2.99	2.335	4	4	4	4	defect	defect	defect	defect	defect	defect	cooperate	defect	No	No	$0 - $25,000	4-year College Degree	25-34	0.4	0.533	0.3	0.667		0	0	-0.017	0.25
410	2017	PASS	PASS	INDM	Male	10	10	10	Indian	10	10	10	0	1	0	1	cooperate	defect	cooperate	defect	defect	defect	defect	cooperate	No	No	$0 - $25,000	4-year College Degree	18-24	0.467	0.5	0.567	0.667	0.633	1	0	0.133	-0.067
411	2018 Summer	PASS	PASS	USF	Female	10	10	10	US American	9.1	9.1	9.1	0	0	0	0	cooperate	cooperate	cooperate	cooperate	cooperate	cooperate	cooperate	cooperate	No	No	$0 - $25,000	High School / GED	25-34	0.667	0.6	0.633	0.633		0	0	0	-0.033
412	2017	PASS	PASS	USM	Male	6.04	6.01	6.025	US American	4.01	3.94	3.975	3	3	3	3	defect	cooperate	defect	defect	defect	defect	defect	cooperate	No	No	$50,001 - $75,000	4-year College Degree	25-34	0.367	0.333	0.467	0.4	0.6	0	0	-0.083	0.05
413	2018 Winter	PASS	PASS	USM	Male	0	5	2.5	US American	0	0.9	0.45	5	5	5	5	cooperate	cooperate	cooperate	cooperate	cooperate	cooperate	cooperate	cooperate	No	No	$0 - $25,000	Some College	25-34	0.6	0.633	0.767	0.7		0	0	-0.117	0.017
414	2017	PASS	PASS	USF	Female	8.89	9.42	9.155	US American	8.18	8.14	8.16	5	5	5	5	cooperate	defect	cooperate	defect	cooperate	defect	cooperate	defect	No	No	$25,001 - $50,000	High School / GED	55-64	0.333	0.4	0.167	0.2	0.367	0	0	0.183	0.05
415	2018 Summer	PASS	PASS	USM	Male	10	10	10	US American	9.15	9.49	9.32	2	3	3	3	cooperate	cooperate	cooperate	cooperate	cooperate	cooperate	cooperate	cooperate	No	No	$100,001 - $125,000	4-year College Degree	55-64	0.567	0.5	0.5	0.4		-0.5	0.5	0.083	0.083
416	2018 Summer	PASS	PASS	USM	Male	7.03	9.18	8.105	US American	2.63	8.24	5.435	3	3	3	3	cooperate	cooperate	cooperate	cooperate	cooperate	cooperate	cooperate	cooperate	No	Yes	$100,001 - $125,000	Some College	35-54	0.467	0.567	0.633	0.4		0	0	0	0.067
417	2018 Winter	PASS	PASS	INDM	Male	9.24	9.25	9.245	Indian	9.24	9.2	9.22	5	5	5	5	cooperate	cooperate	cooperate	cooperate	cooperate	cooperate	cooperate	cooperate	No	No	$0 - $25,000	4-year College Degree	35-54	0.867	0.9	0.667	0.833		0	0	-0.133	-0.1
418	2018 Winter	PASS	PASS	INDF	Female	5.08	8.01	6.545	Indian	8.14	9.23	8.685	5	5	4	5	cooperate	cooperate	cooperate	cooperate	cooperate	cooperate	cooperate	cooperate	No	No	$100,001 - $125,000	Masters Degree	35-54	0.567	0.8	0.6	0.7		0.5	0.5	-0.033	0.167
419	2018 Winter	PASS	PASS	USF	Female	7.51	8.24	7.875	US American	4.24	5.08	4.66	5	5	5	5	defect	defect	defect	defect	defect	defect	defect	defect	No	No	$50,001 - $75,000	4-year College Degree	55-64	0.7	0.6	0.5	0.7		0	0	0.05	0.05
420	2018 Winter	PASS	FAIL	INDM	Male	10	10	10	Indian	10	10	10	1	1	0	0	defect	cooperate	defect	cooperate	cooperate	cooperate	cooperate	cooperate	No	No	$100,001 - $125,000	Masters Degree	25-34	0.333	0.9	1	0.967		0	-1	0.367	-0.267
421	2018 Winter	PASS	PASS	USF	Female	8.3	9.37	8.835	US American	8.34	8.68	8.51	5	5	5	5	cooperate	cooperate	cooperate	cooperate	cooperate	cooperate	cooperate	cooperate	No	No	$0 - $25,000	Some College	25-34	0.567	0.433	0.567	0.733		0	0	-0.15	0.017
422	2018 Summer	PASS	PASS	INDM	Male	10	10	10	Indian	7.52	9.36	8.44	5	5	5	5	cooperate	cooperate	cooperate	cooperate	cooperate	cooperate	cooperate	cooperate	No	No	$100,001 - $125,000	4-year College Degree	35-54	0.633	0.533	0.5	0.733		0	0	0.033	-0.067
423	2018 Winter	PASS	PASS	USM	Male	3.96	6.27	5.115	US American	2.63	1.61	2.12	5	5	5	5	defect	cooperate	defect	cooperate	cooperate	cooperate	cooperate	cooperate	No	No	$0 - $25,000	Some College	18-24	0.7	0.533	0.633	0.7		0	0	-0.05	0.05
424	2018 Summer	PASS	FAIL	INDF	Female	8.21	8.21	8.21	Indian	9.2	8.2	8.7	3	1	0	2	defect	cooperate	defect	cooperate	defect	defect	defect	defect	No	No	$0 - $25,000	Masters Degree	25-34	0.433	0.733	0.6	0.667		0	1	0.05	0.183
425	2018 Winter	PASS	PASS	INDF	Female	9.28	8.75	9.015	Indian	8.24	8.1	8.17	2	2	2	2	cooperate	defect	cooperate	defect	cooperate	cooperate	cooperate	cooperate	No	No	$50,001 - $75,000	Masters Degree	25-34	0.133	0.633	0.833	1		0	0	0.533	0.333
426	2018 Winter	FAIL	FAIL	INDM	Male	6	6.37	6.185	Indian	6.85	7	6.925	4	5	3	5	cooperate	cooperate	cooperate	defect	cooperate	defect	defect	cooperate	No	Yes	$125,001 - $150,000	4-year College Degree	25-34	0.467	0.4	0.367	0.2		1.5	-0.5	-0.15	0.117
427	2018 Summer	PASS	PASS	USM	Male	9.77	10	9.885	US American	9.69	9.55	9.62	0	0	0	0	cooperate	cooperate	cooperate	cooperate	cooperate	cooperate	cooperate	cooperate	No	No	$25,001 - $50,000	2-year College Degree	greater than 65	0.4	0.5	0.333	0.567		0	0	0	-0.167
428	2018 Winter	PASS	FAIL	USF	Female	10	9.15	9.575	US American	9.14	10	9.57	3	4	2	8	cooperate	defect	defect	defect	defect	defect	cooperate	defect	No	No	$25,001 - $50,000	Masters Degree	18-24	0.767	0.733	0.8	0.9		-3.5	-1.5	-0.1	0.033
429	2018 Winter	PASS	FAIL	INDF	Female	10	10	10	Indian	9.97	10	9.985	3	6	5	3	cooperate	cooperate	cooperate	cooperate	defect	cooperate	defect	cooperate	No	No	$0 - $25,000	4-year College Degree	25-34	0.367	0.633	0.667	0.667		0.5	0.5	0.167	0.133
430	2017	PASS	PASS	INDF	Female	9.23	10	9.615	Indian	9.13	10	9.565	5	5	3	3	defect	defect	defect	defect	defect	defect	cooperate	cooperate	No	No	$25,001 - $50,000	4-year College Degree	35-54	0.967	0.933	0.967	0.867	0.067	0	2	-0.033	-0.067
431	2017	PASS	PASS	USF	Female	7.17	9.14	8.155	US American	8.03	7.31	7.67	0	0	0	0	defect	defect	defect	defect	defect	defect	defect	defect	No	No	$150,001 - $175,000	4-year College Degree	35-54	0.867	0.833	0.867	0.833	0.8	0	0	0	-0.033
432	2018 Summer	PASS	PASS	USM	Male	9.99	10	9.995	US American	9.8	10	9.9	5	5	5	5	cooperate	cooperate	cooperate	cooperate	defect	defect	defect	defect	No	No	$25,001 - $50,000	4-year College Degree	35-54	0.967	1	0	0		0	0	0.983	-0.017
433	2018 Winter	PASS	PASS	INDM	Male	4.06	4.03	4.045	Indian	7.07	8.06	7.565	4	5	5	5	defect	defect	defect	defect	cooperate	cooperate	cooperate	cooperate	No	No	$0 - $25,000	Doctoral Degree	35-54	1	1	1	1		0.5	0.5	0	0
434	2018 Winter	PASS	PASS	USM	Male	8.27	10	9.135	US American	9.45	10	9.725	2	2	1	1	defect	defect	defect	defect	defect	defect	defect	defect	No	No	$100,001 - $125,000	4-year College Degree	55-64	0.533	0.567	0.333	0.533		0	-1	0.117	-0.117
435	2018 Winter	PASS	PASS	USM	Male	4.3	5.07	4.685	US American	10	9.68	9.84	5	5	0	0	defect	defect	defect	defect	defect	defect	defect	defect	No	No	$50,001 - $75,000	Masters Degree	25-34	0.033	0.967	0	0.733		0	-5	0.133	-0.833
436	2017	PASS	PASS	INDF	Female	7.1	8.13	7.615	Indian	8.06	6.87	7.465	1	0	2	2	defect	defect	cooperate	defect	cooperate	cooperate	cooperate	cooperate	No	No	$0 - $25,000	4-year College Degree	35-54	0.867	0.867	0.9	0.7	0.967	-0.5	-1.5	-0.067	-0.1
437	2018 Winter	PASS	FAIL	INDM	Male	5.11	4.11	4.61	Indian	6.18	6.21	6.195	4	6	5	5	cooperate	cooperate	cooperate	cooperate	defect	cooperate	cooperate	cooperate	No	No	$50,001 - $75,000	4-year College Degree	18-24	1	1	1	1		1	0	0	0
438	2018 Winter	PASS	FAIL	INDM	Male	9.97	10	9.985	Indian	10	10	10	0	1	0	2	defect	defect	defect	defect	defect	defect	defect	defect	No	No	$0 - $25,000	4-year College Degree	35-54	0.067	0.067	1	0.967		1.5	0.5	0.917	0.017
439	2017	PASS	PASS	USM	Male	5.1	6.1	5.6	US American	1.85	3.06	2.455	0	0	0	0	defect	defect	defect	defect	defect	defect	defect	defect	No	No	$25,001 - $50,000	Some College	35-54	0.533	0.5	0.533	0.6	0.733	0	0	-0.05	-0.017
440	2018 Summer	PASS	FAIL	USM	Male	9.35	9.31	9.33	US American	5.72	8.25	6.985	7	2	8	5	defect	defect	defect	defect	defect	defect	defect	defect	No	No	I would rather not say	I would rather not say	I would rather not say	0.667	0.633	0.7	0.667		4	2	-0.033	0.033
441	2017	PASS	PASS	USM	Male	10	10	10	US American	10	9.69	9.845	5	0	3	0	cooperate	cooperate	cooperate	cooperate	defect	defect	defect	defect	No	No	$25,001 - $50,000	4-year College Degree	18-24	0.4	0.3	0.233	0.467	0.3	4	-1	0	-0.067
442	2018 Winter	PASS	FAIL	INDM	Male	10	10	10	Indian	8.18	8.14	8.16	1	1	1	1	defect	defect	defect	defect	defect	defect	defect	defect	Yes	No	$0 - $25,000	4-year College Degree	25-34	0.567	0.4	0.533	0.5		0	0	0.033	0.1
443	2018 Winter	PASS	PASS	USM	Male	10	10	10	US American	10	9.96	9.98	5	4	4	0	cooperate	cooperate	cooperate	cooperate	cooperate	cooperate	cooperate	cooperate	No	No	$25,001 - $50,000	2-year College Degree	35-54	0.733	1	0.033	0.933		2.5	-2.5	0.383	-0.583
444	2018 Winter	PASS	FAIL	INDF	Female	8.76	8.99	8.875	Indian	8.17	8.01	8.09	5	0	3	3	cooperate	defect	cooperate	defect	defect	cooperate	cooperate	cooperate	No	No	$0 - $25,000	Masters Degree	25-34	0.233	0.167	0.2	0.267		-2.5	-0.5	0.033	0
445	2018 Winter	PASS	PASS	USF	Female	7.1	9.62	8.36	US American	4.73	4.15	4.44	2	2	2	2	cooperate	cooperate	cooperate	cooperate	cooperate	cooperate	cooperate	cooperate	No	No	$50,001 - $75,000	Professional Degree (JD, MD)	35-54	0.5	0.4	0.567	0.6		0	0	-0.133	-0.033
446	2018 Summer	PASS	PASS	USM	Male	8.39	9.99	9.19	US American	9.41	9.69	9.55	5	5	5	5	cooperate	cooperate	cooperate	cooperate	cooperate	cooperate	cooperate	cooperate	No	No	$50,001 - $75,000	Some College	35-54	0.767	0.833	0.533	0.767		0	0	0.15	-0.15
447	2018 Winter	PASS	PASS	INDM	Male	10	10	10	Indian	9.56	10	9.78	1	1	2	1	cooperate	cooperate	cooperate	cooperate	cooperate	cooperate	cooperate	cooperate	No	No	$0 - $25,000	Masters Degree	35-54	0.933	0.967	1	0.967		-0.5	0.5	0.033	0
448	2018 Winter	PASS	FAIL	INDM	Male	6	5.46	5.73	Indian	5.82	5.01	5.415	2	2	3	3	defect	cooperate	cooperate	cooperate	cooperate	cooperate	cooperate	defect	Yes	No	$25,001 - $50,000	4-year College Degree	25-34	0.533	0.5	0.667	0.6		0	1	0.117	0.05
449	2018 Summer	PASS	PASS	USM	Male	9.25	10	9.625	US American	8.15	7.48	7.815	5	5	5	5	defect	defect	defect	defect	defect	defect	defect	defect	No	No	$25,001 - $50,000	2-year College Degree	25-34	0.5	0.6	0.5	0.4		0	0	0.1	0
450	2018 Summer	PASS	PASS	USM	Male	6.9	8.94	7.92	US American	7.15	8.56	7.855	4	4	4	4	defect	defect	defect	defect	defect	defect	defect	defect	No	No	$50,001 - $75,000	4-year College Degree	25-34	0.7	0.633	0.467	0.3		0	0	0.283	0.117
451	2017	PASS	PASS	INDF	Female	10	9.2	9.6	Indian	9.13	9.2	9.165	5	5	5	5	cooperate	cooperate	cooperate	cooperate	cooperate	cooperate	cooperate	cooperate	No	No	$0 - $25,000	4-year College Degree	35-54	1	1	1	1	0.1	0	0	0	0
452	2018 Winter	PASS	PASS	INDF	Female	10	10	10	Indian	9.73	10	9.865	5	5	5	5	cooperate	cooperate	cooperate	cooperate	cooperate	cooperate	cooperate	cooperate	No	No	I would rather not say	Masters Degree	35-54	0.967	0.933	0.933	0.933		0	0	-0.017	-0.017
453	2017	PASS	PASS	USM	Male	0	3.24	1.62	US American	0	3.86	1.93	5	5	5	5	cooperate	cooperate	cooperate	cooperate	cooperate	cooperate	cooperate	cooperate	No	No	$25,001 - $50,000	Some College	25-34	0.8	0.7	0.733	0.8	0.9	0	0	-0.017	0.017
454	2018 Winter	PASS	PASS	USM	Male	4.08	6.11	5.095	US American	3.96	5.08	4.52	5	5	5	5	cooperate	cooperate	cooperate	cooperate	cooperate	cooperate	cooperate	cooperate	No	No	$25,001 - $50,000	High School / GED	35-54	0.567	0.567	0.5	0.267		0	0	0.183	0.117
455	2018 Winter	PASS	FAIL	INDF	Female	9.85	9.9	9.875	Indian	9.85	9.13	9.49	1	2	2	3	defect	cooperate	cooperate	cooperate	cooperate	cooperate	defect	cooperate	No	No	$25,001 - $50,000	Some College	35-54	0.1	0.067	0.9	0.967		1	-1	0.85	0.017
456	2018 Summer	PASS	PASS	USF	Female	5.37	5.41	5.39	US American	5.1	5.27	5.185	3	3	3	2	defect	defect	cooperate	defect	defect	defect	defect	defect	No	No	$25,001 - $50,000	4-year College Degree	55-64	1	1	1	1		0.5	0.5	0	0
457	2017	PASS	PASS	USM	Male	10	10	10	US American	10	9.07	9.535	2	0	2	0	defect	defect	defect	defect	defect	defect	defect	defect	No	No	$0 - $25,000	4-year College Degree	55-64	0.967	1	0	0.033	0.9	2	0	0.967	-0.033
458	2017	PASS	PASS	USM	Male	6.08	10	8.04	US American	3.99	4.99	4.49	5	5	5	5	cooperate	cooperate	cooperate	cooperate	cooperate	cooperate	cooperate	cooperate	No	No	$25,001 - $50,000	4-year College Degree	25-34	0.967	0.9	0.933	0.933	0.633	0	0	0	0.033
459	2018 Summer	PASS	PASS	USF	Female	8.58	8.82	8.7	US American	7.35	6.76	7.055	5	5	5	5	defect	defect	defect	defect	defect	defect	defect	defect	No	No	$75,001 - $100,000	4-year College Degree	55-64	0.667	0.633	0.667	0.7		0	0	-0.033	0
460	2018 Summer	PASS	PASS	USF	Female	9.93	9.9	9.915	US American	10	9.97	9.985	2	1	3	3	defect	defect	cooperate	cooperate	defect	defect	defect	cooperate	No	No	$50,001 - $75,000	2-year College Degree	25-34	0.967	0.9	0.033	0		0.5	-1.5	0.917	-0.05
461	2017	PASS	PASS	USM	Male	9.23	9.13	9.18	US American	0	0	0	4	3	4	2	cooperate	cooperate	cooperate	cooperate	defect	defect	defect	defect	No	No	$0 - $25,000	4-year College Degree	25-34	0.967	0.967	0	0	0.567	1.5	-0.5	0.967	0
462	2018 Winter	PASS	FAIL	INDM	Male	9.32	9.8	9.56	Indian	9.69	9.56	9.625	3	5	9	8	cooperate	defect	cooperate	defect	defect	defect	defect	cooperate	No	No	$125,001 - $150,000	4-year College Degree	25-34	0.533	0.367	0.5	0.5		0.5	4.5	0.05	0.083
463	2018 Summer	PASS	PASS	INDF	Female	9.21	9.04	9.125	Indian	5.17	5.24	5.205	5	5	5	5	cooperate	cooperate	cooperate	cooperate	cooperate	cooperate	cooperate	cooperate	No	Yes	$0 - $25,000	4-year College Degree	35-54	0.533	0.633	0.6	0.467		0	0	-0.05	-0.017
464	2018 Winter	PASS	FAIL	INDM	Male	8.45	9.85	9.15	Indian	10	9.83	9.915	0	2	0	2	cooperate	cooperate	defect	defect	cooperate	cooperate	cooperate	cooperate	No	No	$25,001 - $50,000	4-year College Degree	35-54	0	0	0.933	1		2	0	0.967	-0.033
465	2017	PASS	PASS	USF	Female	10	10	10	US American	8.42	10	9.21	4	4	4	4	cooperate	cooperate	cooperate	cooperate	cooperate	cooperate	cooperate	cooperate	No	No	$50,001 - $75,000	Some College	35-54	0.8	0.967	0.267	0.3	0.367	0	0	0.6	0.1
466	2017	PASS	PASS	USM	Male	4.23	5.07	4.65	US American	3.35	4.01	3.68	5	5	5	5	cooperate	cooperate	defect	defect	defect	defect	cooperate	cooperate	No	No	$25,001 - $50,000	2-year College Degree	55-64	0.7	0.833	0.7	0.733	0.767	0	0	0.05	-0.083
467	2018 Summer	PASS	PASS	INDF	Female	10	10	10	Indian	9.82	9.62	9.72	5	6	1	7	cooperate	cooperate	defect	defect	cooperate	defect	defect	defect	No	No	$75,001 - $100,000	Masters Degree	18-24	0.033	0.133	0.933	0.933		3.5	1.5	0.85	0.05
468	2018 Winter	FAIL	FAIL	INDF	Female	7.61	10	8.805	Indian	9.37	9.94	9.655	8	4	7	6	cooperate	defect	cooperate	defect	cooperate	defect	defect	cooperate	No	No	$125,001 - $150,000	4-year College Degree	25-34	0.567	0.633	0.5	0.6		-2.5	-0.5	-0.05	0.083
469	2018 Winter	PASS	PASS	INDF	Female	6.17	7	6.585	Indian	6.1	5.04	5.57	3	3	2	3	cooperate	cooperate	defect	defect	defect	defect	cooperate	cooperate	No	No	$25,001 - $50,000	Masters Degree	35-54	0.2	0.067	0.067	0.233		0.5	0.5	0.017	0.017
470	2018 Winter	PASS	PASS	INDF	Female	9.94	10	9.97	Indian	9.96	10	9.98	0	1	0	1	defect	defect	defect	defect	cooperate	cooperate	cooperate	cooperate	No	No	$0 - $25,000	4-year College Degree	35-54	0	0.033	1	1		1	0	0.983	0.017
471	2018 Winter	PASS	FAIL	INDF	Female	8.46	8.39	8.425	Indian	8.14	6.46	7.3	3	4	2	3	cooperate	cooperate	defect	cooperate	cooperate	defect	cooperate	defect	No	No	$0 - $25,000	4-year College Degree	25-34	0.7	0.8	0.167	0.233		1	1	-0.55	0.083
472	2018 Winter	PASS	PASS	INDM	Male	10	10	10	Indian	10	10	10	5	3	1	3	defect	cooperate	cooperate	defect	defect	defect	cooperate	cooperate	Yes	No	$25,001 - $50,000	Masters Degree	25-34	0.733	0.767	0.767	0.767		0	-2	0.017	-0.017
473	2018 Winter	PASS	PASS	USM	Male	8.11	8.13	8.12	US American	8.1	8.1	8.1	5	0	5	0	cooperate	cooperate	cooperate	cooperate	defect	defect	defect	defect	No	No	$0 - $25,000	High School / GED	25-34	1	1	0.033	0.033		5	0	0.967	0
474	2018 Summer	PASS	PASS	USM	Male	7.01	7.97	7.49	US American	10	9.03	9.515	2	0	2	0	defect	defect	defect	defect	defect	defect	defect	defect	No	No	$50,001 - $75,000	Masters Degree	25-34	0.533	0.667	0.467	0.533		2	0	0.1	-0.1
475	2017	PASS	PASS	INDM	Male	9.13	8.2	8.665	Indian	2.94	2.96	2.95	1	5	0	3	cooperate	defect	defect	defect	cooperate	cooperate	defect	defect	No	No	$50,001 - $75,000	Masters Degree	35-54	0.467	0.567	0.567	0.733	0.733	3.5	-1.5	0.133	-0.133
476	2017	PASS	PASS	INDM	Male	10	10	10	Indian	10	10	10	1	5	1	5	defect	cooperate	cooperate	cooperate	defect	cooperate	defect	cooperate	No	No	$50,001 - $75,000	Masters Degree	35-54	0	0	0.967	1	0	4	0	0.983	-0.017
477	2017	PASS	PASS	USF	Female	2.17	0.62	1.395	US American	5.97	7.23	6.6	2	2	2	2	cooperate	cooperate	cooperate	cooperate	cooperate	cooperate	cooperate	cooperate	No	No	$0 - $25,000	4-year College Degree	25-34	0.667	0.567	0.4	0.467	0.5	0	0	0.183	-0.017
478	2017	PASS	PASS	USM	Male	9.58	9.72	9.65	US American	9.9	10	9.95	0	0	0	0	defect	defect	defect	defect	defect	defect	defect	defect	No	No	$50,001 - $75,000	4-year College Degree	25-34	0.967	0.967	0.033	0.067	0.2	0	0	0.917	-0.017
479	2018 Summer	PASS	PASS	USM	Male	0	0.97	0.485	US American	0	2.93	1.465	5	5	5	5	defect	defect	defect	defect	defect	defect	defect	defect	No	No	$50,001 - $75,000	4-year College Degree	35-54	0.333	0.367	0.333	0.367		0	0	0	-0.033
480	2017	PASS	PASS	USM	Male	0.86	1.97	1.415	US American	1.03	1.93	1.48	5	5	5	5	cooperate	cooperate	cooperate	cooperate	cooperate	cooperate	cooperate	cooperate	No	No	$0 - $25,000	4-year College Degree	35-54	0.167	0.4	0.367	0.333	0.3	0	0	-0.067	-0.1
481	2018 Winter	PASS	PASS	USF	Female	7.18	7.49	7.335	US American	8.56	8.62	8.59	5	5	5	5	cooperate	cooperate	cooperate	cooperate	cooperate	cooperate	cooperate	cooperate	No	No	$75,001 - $100,000	Masters Degree	35-54	0.533	0.733	0.533	0.7		0	0	0.017	0.183
482	2018 Winter	PASS	FAIL	INDF	Female	8.41	8.48	8.445	Indian	7.45	8.79	8.12	2	2	3	6	defect	defect	cooperate	cooperate	cooperate	cooperate	defect	cooperate	Yes	Yes	$50,001 - $75,000	Some College	25-34	0.5	0.567	0.5	0.567		1.5	-2.5	0	0.067
483	2018 Winter	PASS	PASS	INDF	Female	10	10	10	Indian	9.08	8.04	8.56	1	1	1	1	defect	defect	defect	defect	defect	cooperate	defect	defect	No	No	$0 - $25,000		25-34	0.367	0.5	0.467	0.467		0	0	0.033	0.067
484	2018 Winter	FAIL	FAIL	INDM	Male	8.18	4.92	6.55	Indian	5.87	7.04	6.455	6	7	2	3	defect	defect	cooperate	cooperate	cooperate	defect	defect	cooperate	No	No	$25,001 - $50,000	4-year College Degree	25-34	0.6	0.667	0.733	0.433		1	-4	-0.05	0.117
485	2018 Winter	PASS	FAIL	INDF	Female	4.97	6.17	5.57	Indian	4.96	4.99	4.975	2	1	2	1	defect	cooperate	cooperate	defect	cooperate	cooperate	cooperate		No	Yes	$25,001 - $50,000	Masters Degree	18-24	1	1	1	1		-1	0	0	0
486	2018 Winter	PASS	PASS	INDM	Male	10	10	10	Indian	10	10	10	1	5	1	5	defect	defect	defect	defect	cooperate	cooperate	cooperate	cooperate	No	No	$50,001 - $75,000	Masters Degree	35-54	0.067	0	1	1		4	0	0.967	0.033
487	2017	PASS	PASS	INDM	Male	3.01	7.1	5.055	Indian	6.62	7.07	6.845	6	5	5	0	cooperate	cooperate	cooperate	cooperate	defect	cooperate	cooperate	cooperate	No	No	$25,001 - $50,000	4-year College Degree	35-54	0.1	0.067	0.133	0.067	0.2	-3	-3	0.017	0.05
488	2018 Winter	PASS	PASS	USM	Male	8.52	9.1	8.81	US American	7.93	8.77	8.35	5	5	5	3	cooperate	cooperate	cooperate	defect	cooperate	cooperate	cooperate	cooperate	No	No	$25,001 - $50,000	4-year College Degree	35-54	0.367	0.533	0.367	0.3		1	-1	0.117	-0.05
489	2018 Summer	PASS	PASS	USF	Female	9.09	9.18	9.135	US American	6.2	6.1	6.15	0	0	0	0	defect	defect	defect	defect	defect	defect	defect	defect	No	No	$25,001 - $50,000	4-year College Degree	35-54	0.767	0.533	0.533	0.567		0	0	0.1	-0.1
490	2018 Winter	PASS	PASS	USM	Male	1.32	9.09	5.205	US American	1.94	2.94	2.44	0	0	0	0	cooperate	cooperate	defect	defect	defect	defect	cooperate	cooperate	No	No	$25,001 - $50,000	Some College	25-34	0.9	0.9	0.067	0.033		0	0	0.85	0.017
491	2018 Winter	PASS	PASS	INDF	Female	10	10	10	Indian	10	10	10	0	0	0	1	cooperate	cooperate	cooperate	cooperate	cooperate	cooperate	cooperate	cooperate	No	No	$0 - $25,000	Some College	25-34	0.533	0.6	0.6	0.767		0.5	-0.5	0.117	0.117
492	2017	PASS	PASS	INDF	Female	10	10	10	Indian	10	10	10	3	5	3	4	cooperate	cooperate	cooperate	cooperate	cooperate	cooperate	cooperate	cooperate	No	No	$0 - $25,000	4-year College Degree	35-54	0.533	0.567	0.567	0.6	0.633	1.5	0.5	0.033	0.033
493	2017	PASS	PASS	INDF	Female	9.15	9.11	9.13	Indian	8.13	7.41	7.77	1	1	1	1	cooperate	cooperate	cooperate	cooperate	cooperate	cooperate	cooperate	cooperate	No	No	$0 - $25,000	Masters Degree	35-54	0.867	0.9	1	1	0.2	0	0	0.117	0.017
494	2018 Summer	PASS	PASS	USM	Male	5.46	6.27	5.865	US American	8.2	7.83	8.015	5	0	5	0	defect	defect	defect	defect	defect	cooperate	defect	defect	No	No	$50,001 - $75,000	4-year College Degree	25-34	0.533	0.567	0.6	0.533		5	0	-0.017	0.017
495	2018 Winter	PASS	PASS	USM	Male	6.1	10	8.05	US American	6.21	8.17	7.19	5	5	5	5	cooperate	cooperate	cooperate	defect	cooperate	defect	cooperate	cooperate	No	No	$50,001 - $75,000	4-year College Degree	35-54	0.433	0.533	0.4	0.533		0	0	0.017	-0.117
496	2017	PASS	PASS	INDM	Male	8.45	10	9.225	Indian	8.94	9.68	9.31	2	4	2	4	defect	defect	defect	defect	defect	defect	defect	defect	No	No	$0 - $25,000	4-year College Degree	25-34	1	1	1	1	1	2	0	0	0
497	2018 Winter	PASS	PASS	INDF	Female	10	10	10	Indian	10	10	10	1	1	1	1	cooperate	cooperate	cooperate	cooperate	cooperate	cooperate	cooperate	cooperate	No	No	$0 - $25,000	Masters Degree	25-34	0	0	0	0.2		0	0	0.1	0.1
498	2017	PASS	PASS	INDM	Male	9.17	10	9.585	Indian	9.2	9.21	9.205	3	4	2	3	defect	defect	defect	defect	cooperate	cooperate	cooperate	cooperate	No	No	$25,001 - $50,000	Masters Degree	25-34	0.333	0.2	0.9	0.833	0.5	1	-1	0.6	0.1
499	2018 Summer	PASS	FAIL	INDF	Female	6.11	5.66	5.885	Indian	7.11	6.76	6.935	1	2	1	5	defect	cooperate	defect	cooperate	cooperate	cooperate	cooperate	defect	No	No	$50,001 - $75,000	4-year College Degree	25-34	0.6	0.7	0.667	0.567		2.5	-1.5	-0.033	0
500	2018 Winter	PASS	PASS	INDF	Female	8.07	8.11	8.09	Indian	8.11	8.15	8.13	0	0	0	0	defect	defect	defect	defect	defect	defect	defect	defect	No	No	$0 - $25,000	4-year College Degree	25-34	1	1	1	1		0	0	0	0
501	2018 Winter	PASS	FAIL	INDM	Male	6.25	4.85	5.55	Indian	5.94	5.51	5.725	2	1	5	2	cooperate	defect	defect	cooperate	cooperate	defect	cooperate	defect	No	No	$25,001 - $50,000	Masters Degree	25-34	0.633	0.667	0.567	0.667		-2	2	-0.033	-0.067
502	2017	PASS	PASS	USF	Female		9.21	9.21	US American	5.08	2	3.54	5	5	5	5	cooperate	cooperate	defect	defect	defect	defect	defect	cooperate	No	No	$25,001 - $50,000	4-year College Degree	25-34	0.567	0.567	0.6	0.667	0.467	0	0	-0.067	0.033
503	2018 Summer	PASS	PASS	USM	Male	10	10	10	US American	10	10	10	5	5	5	5	cooperate	cooperate	cooperate	cooperate	cooperate	defect	cooperate	defect	No	Yes	$100,001 - $125,000	Masters Degree	35-54	0.833	0.967	0.833	0.733		0	0	0.117	-0.017
504	2018 Winter	PASS	FAIL	INDM	Male	8.51	9.25	8.88	Indian	8.21	9.15	8.68	2	5	2	5	cooperate	defect	cooperate	defect	cooperate	cooperate	cooperate	cooperate	Yes	No	$50,001 - $75,000	4-year College Degree	25-34	0	0.167	0.967	0.9		3	0	0.85	-0.05
505	2017	PASS	PASS	USM	Male	1.92	1.96	1.94	US American	1.92	1.97	1.945	5	5	5	5	cooperate	cooperate	cooperate	cooperate	cooperate	cooperate	cooperate	cooperate	No	No	$0 - $25,000	4-year College Degree	55-64	0	0	0	0	0	0	0	0	0
506	2018 Winter	PASS	FAIL	INDF	Female	8.15	8.31	8.23	Indian	7.38	8.54	7.96	3	4	1	1	cooperate	defect	cooperate	defect	defect	defect	defect	defect	No	No	$25,001 - $50,000	4-year College Degree	25-34	0.367	0.433	0.4	0.4		0.5	2.5	0	0.033
507	2018 Summer	PASS	PASS	USM	Male	3.51	7.23	5.37	US American	0.39	4.86	2.625	0	0	0	0	defect	defect	defect	defect	defect	defect	defect	defect	No	No	$50,001 - $75,000	4-year College Degree	35-54	0.6	0.567	0.533	0.8		0	0	-0.083	-0.117
508	2018 Summer	PASS	PASS	USM	Male	8.15	8.14	8.145	US American	9.24	9.07	9.155	0	0	0	0	cooperate	cooperate	cooperate	cooperate	cooperate	cooperate	cooperate	cooperate	No	No	$25,001 - $50,000	4-year College Degree	35-54	0.667	0.733	0.6	0.667		0	0	0.067	-0.067
509	2018 Summer	PASS	PASS	USM	Male	8.21	9	8.605	US American	8.14	8.01	8.075	5	5	0	0	cooperate	cooperate	defect	defect	defect	defect	cooperate	cooperate	No	No	$25,001 - $50,000	4-year College Degree	35-54	0	0.967	0.033	0.967		0	-5	-0.017	-0.95
510	2017	PASS	PASS	USF	Female	9.1	8.93	9.015	US American	7.69	7.23	7.46	2	2	2	2	cooperate	cooperate	cooperate	cooperate	cooperate	cooperate	cooperate	cooperate	No	No	$25,001 - $50,000	4-year College Degree	25-34	0.667	0.567	0.567	0.6	0.633	0	0	0.033	-0.033
511	2017	PASS	PASS	INDM	Male	10	10	10	Indian	10	10	10	3	1	3	3	cooperate	cooperate	cooperate	cooperate	cooperate	cooperate	cooperate	cooperate	No	No	$25,001 - $50,000	2-year College Degree	35-54	0.4	0.533	0.8	0.467	0.533	-1	1	0.167	0.1
512	2018 Winter	PASS	PASS	INDM	Male	9.23	9.18	9.205	Indian	10	9.13	9.565	2	4	2	4	cooperate	cooperate	cooperate	cooperate	cooperate	cooperate	cooperate	cooperate	No	No	$0 - $25,000	Masters Degree	25-34	0.567	0.733	0.767	0.8		2	0	0.133	-0.1
513	2017	PASS	PASS	INDM	Male	10	10	10	Indian	9.15	9.17	9.16	0	0	0	0	defect	defect	defect	defect	defect	defect	defect	defect	No	No	$0 - $25,000	4-year College Degree	18-24	0.833	0.733	0.6	0.933	0.833	0	0	-0.017	-0.117
514	2018 Winter	PASS	PASS	USF	Female	7.62	8.58	8.1	US American	6.37	7.15	6.76	5	5	5	5	cooperate	cooperate	defect	defect	defect	defect	defect	defect	No	No	$0 - $25,000	4-year College Degree	18-24	0.3	0.533	0.5	0.3		0	0	0.017	0.017
515	2017	PASS	PASS	INDF	Female	8.62	8.96	8.79	Indian	9.8	9.49	9.645	5	5	5	5	cooperate	cooperate	cooperate	cooperate	cooperate	cooperate	cooperate	cooperate	No	No	$125,001 - $150,000	Masters Degree	25-34	0.9	0.933	0.9	0.9	0.6	0	0	-0.017	0.017
516	2018 Winter	PASS	PASS	INDM	Male	8.72	8.68	8.7	Indian	8.72	9.67	9.195	3	3	3	2	cooperate	cooperate	cooperate	cooperate	defect	defect	cooperate	cooperate	No	No	$25,001 - $50,000	4-year College Degree	25-34	0.933	1	0.933	1		-0.5	-0.5	0	-0.067
517	2018 Summer	PASS	PASS	USM	Male	10	10	10	US American	6.01	6.06	6.035	5	2	5	2	defect	defect	defect	defect	defect	defect	defect	defect	No	No	$25,001 - $50,000	2-year College Degree	35-54	0.9	0.767	0.767	0.867		3	0	0.017	0.017
518	2018 Winter	PASS	PASS	INDM	Male	10	10	10	Indian	10	10	10	2	10	3	10	defect	defect	defect	defect	cooperate	cooperate	cooperate	cooperate	No	No	$25,001 - $50,000	4-year College Degree	25-34	0.033	0	0.967	0.967		7.5	0.5	0.95	0.017
519	2018 Winter	PASS	PASS	INDF	Female	6.18	8.1	7.14	Indian	7.2	7.63	7.415	4	5	3	4	defect	cooperate	defect	defect	cooperate	cooperate	cooperate		No	No	$50,001 - $75,000	Masters Degree	25-34	0	0.067	0.967	0.933		1	1	0.917	0.017
520	2018 Summer	PASS	FAIL	USF	Female	10	10	10	US American	10	10	10	0	6	8	0	defect	defect	defect	defect	defect	defect	defect	defect	No	No	$25,001 - $50,000	Masters Degree	55-64	0.6	0.8	0.733	0.667		1	-1	0	0.067
521	2017	PASS	PASS	INDM	Male	10	10	10	Indian	10	10	10	5	5	5	5	cooperate	cooperate	cooperate	cooperate	cooperate	cooperate	cooperate	cooperate	No	No	$0 - $25,000	Professional Degree (JD, MD)	25-34	0.033	0.033	1	0.967	0.1	0	0	0.95	0.017
522	2018 Winter	PASS	PASS	USF	Female	6.14	8.18	7.16	US American	2.93	2.52	2.725	5	5	5	5	cooperate	cooperate	cooperate	cooperate	cooperate	cooperate	cooperate	cooperate	No	No	$25,001 - $50,000	4-year College Degree	55-64	0.633	0.667	0.5	0.567		0	0	0.117	0.05
523	2018 Summer	PASS	PASS	USM	Male	9.99	10	9.995	US American	0.1	5.07	2.585	0	0	0	0	cooperate	cooperate	defect	defect	defect	defect	defect	defect	No	No	$50,001 - $75,000	4-year College Degree	25-34	0.533	0.533	0.533	0.367		0	0	0.083	0.083
524	2018 Winter	PASS	FAIL	USM	Male	8.04	10	9.02	US American	8.06	10	9.03	4	3	1	1	defect	cooperate	defect	defect	defect	cooperate	defect	cooperate	No	No	$25,001 - $50,000	2-year College Degree	25-34	0.033	0.367	0.167	0.367		0.5	-2.5	-0.067	-0.267
525	2017	PASS	PASS	USM	Male	0	7.07	3.535	US American		4.01	4.01	5	5	5	5	cooperate	cooperate	cooperate	cooperate	cooperate	cooperate	cooperate	cooperate	No	No	I would rather not say	Some College	25-34	0.5	0.7	0.6	0.5	0.367	0	0	0.05	-0.05
526	2018 Winter	FAIL	FAIL	INDM	Male	10	10	10	Indian	8.61	9.92	9.265	3	3	3	3	cooperate	cooperate	cooperate	cooperate	cooperate	cooperate	cooperate	cooperate	No	No	$100,001 - $125,000	4-year College Degree	18-24	0.567	0.467	0.367	0.467		0	0	-0.1	0
527	2017	PASS	PASS	INDM	Male	10	10	10	Indian	7.23	7.55	7.39	6	8	5	5	cooperate	cooperate	cooperate	defect	cooperate	cooperate	cooperate	cooperate	No	No	$0 - $25,000	4-year College Degree	25-34	0.267	0.533	0.3	0.3	0.333	1	-2	-0.1	-0.133
528	2017	PASS	PASS	INDM	Male	8.94	10	9.47	Indian	5	4.82	4.91	5	5	5	5	defect	defect	cooperate	defect	defect	defect	cooperate	defect	No	No	$0 - $25,000	Some College	25-34	0.533	0.4	0.733	0.6	0.6	0	0	0.2	0.133
529	2018 Winter	PASS	PASS	USM	Male	5.96	7.06	6.51	US American	7.04	8.06	7.55	0	0	0	0	defect	defect	defect	defect	defect	defect	defect	defect	No	No	$75,001 - $100,000	Masters Degree	55-64	0.567	0.633	0.7	0.8		0	0	-0.15	-0.083
530	2018 Summer	PASS	PASS	USM	Male	0	2.48	1.24	US American	0	0.94	0.47	5	3	3	3	cooperate	cooperate	cooperate	cooperate	cooperate	cooperate	cooperate	cooperate	No	No	$50,001 - $75,000	Masters Degree	55-64	0.433	0.667	0.633	0.6		1	-1	-0.067	-0.1
531	2017	PASS	PASS	USF	Female	8.68	9.04	8.86	US American	7.34	7.45	7.395	5	5	5	5	cooperate	cooperate	cooperate	cooperate	cooperate	defect	cooperate	defect	No	No	$125,001 - $150,000	4-year College Degree	35-54	0.167	0.267	0.3	0.3	0.2	0	0	-0.083	0.05
532	2018 Summer	PASS	FAIL	INDF	Female	10	10	10	Indian	10	10	10	5	4	4	4	defect	defect	cooperate	cooperate	cooperate	cooperate	cooperate	cooperate	No	No	$50,001 - $75,000	Professional Degree (JD, MD)	25-34	0.067	0	0.567	0.7		-0.5	0.5	0.6	0.033
533	2018 Summer	PASS	PASS	INDM	Male	8.42	7.45	7.935	Indian	8.8	6.2	7.5	3	4	0	8	defect	cooperate	cooperate	defect	defect	cooperate	cooperate	defect	No	No	$25,001 - $50,000	4-year College Degree	25-34	0.6	0.433	0.5	0.467		4.5	0.5	-0.033	0.1
534	2018 Summer	PASS	FAIL	INDF	Female	0.87	10	5.435	Indian	10	10	10	5	8	5	8	cooperate	cooperate	cooperate	cooperate	cooperate	defect	cooperate	defect	No	No	$25,001 - $50,000	4-year College Degree	35-54	1	1	0.967	1		3	0	-0.017	0.017
535	2018 Winter	PASS	PASS	INDF	Female	10	10	10	Indian	10	10	10	1	1	1	2	defect	defect	defect	defect	cooperate	cooperate	cooperate	cooperate	No	Yes		4-year College Degree	35-54	0.7	0.867	0.9	0.9		0.5	-0.5	0.117	0.083
536	2017	PASS	PASS	INDF	Female	9.2	8.07	8.635	Indian	9.34	7.89	8.615	4	3	5	6	defect	cooperate	cooperate	cooperate	cooperate	cooperate	defect	defect	No	No	$0 - $25,000	Some College	25-34	0.833	0.833	0.8	0.567	0.733	0	-2	-0.15	-0.117
537	2018 Winter	PASS	PASS	INDF	Female	10	10	10	Indian	9.17	9.01	9.09	5	5	5	5	defect	defect	defect	defect	defect	defect	defect	defect	No	No	$0 - $25,000	4-year College Degree	25-34	0.567	0.6	0.433	0.5		0	0	-0.117	0.05
538	2017	PASS	PASS	USF	Female	9.26	10	9.63	US American	8	8.62	8.31	0	0	0	0	defect	defect	defect	defect	defect	defect	defect	defect	No	No	$0 - $25,000	Some College	18-24	0	0	0	0	0	0	0	0	0
539	2018 Winter	PASS	PASS	INDF	Female	10	6.14	8.07	Indian	9.82	9.01	9.415	5	5	5	5	cooperate	cooperate	cooperate	cooperate	cooperate	cooperate	cooperate	cooperate	No	No	$25,001 - $50,000	Some College	35-54	0	0.033	0	0		0	0	-0.017	0.017
540	2018 Summer	PASS	PASS	USM	Male	6.35	8.01	7.18	US American	7.16	7.12	7.14	3	3	4	3	cooperate	cooperate	cooperate	cooperate	defect	defect	defect	defect	No	Yes	$50,001 - $75,000	4-year College Degree	18-24	0.8	0.633	0.6	0.567		0.5	0.5	0.133	0.1
541	2018 Summer	PASS	PASS	USM	Male	7.07	5.1	6.085	US American	4.94	4.93	4.935	0	0	0	0	defect	defect	defect	defect	defect	defect	defect	defect	No	No	$75,001 - $100,000	Professional Degree (JD, MD)	35-54	0.433	0.4	0.4	0.3		0	0	0.067	0.067
542	2017	PASS	PASS	USF	Female	7.07	6.1	6.585	US American	9.17	6.58	7.875	0	0	0	0	cooperate	cooperate	cooperate	cooperate	cooperate	cooperate	cooperate	cooperate	Yes	No	$50,001 - $75,000	Professional Degree (JD, MD)	35-54	0.733	0.733	0.6	0.567	0.733	0	0	0.15	-0.017
543	2018 Winter	PASS	FAIL	INDF	Female	9.28	8.08	8.68	Indian	8.76	10	9.38	5	6	3	8	defect	defect	defect	cooperate	cooperate	cooperate	cooperate	defect	No	No	$50,001 - $75,000	Masters Degree	25-34	0.733	0.8	0.7	0.6		3	0	-0.117	-0.017
544	2018 Summer	PASS	PASS	USM	Male	9.15	8.21	8.68	US American	2.94	2.97	2.955	5	5	5	5	cooperate	cooperate	cooperate	cooperate	cooperate	cooperate	cooperate	cooperate	No	No	$75,001 - $100,000	2-year College Degree	55-64	0.633	0.867	0.6	0.733		0	0	0.083	-0.183
545	2018 Winter	PASS	PASS	USF	Female	8.76	10	9.38	US American	8.65	8.76	8.705	5	5	5	5	cooperate	cooperate	cooperate	cooperate	cooperate	cooperate	cooperate	cooperate	No	No	$75,001 - $100,000	4-year College Degree	18-24	0.867	0.833	0.867	0.967		0	0	-0.067	0.033
546	2018 Winter	PASS	PASS	INDF	Female	7.15	8.07	7.61	Indian	4.97	5.07	5.02	5	5	5	5	defect	defect	defect	defect	cooperate	cooperate	cooperate	cooperate	No	No	I would rather not say	4-year College Degree	35-54	0.033	0	0.033	0.067		0	0	0.033	0
547	2017	PASS	PASS	INDM	Male	8.35	7.17	7.76	Indian	6.9	8.04	7.47	3	5	3	5	cooperate	cooperate	defect	defect	defect	cooperate	defect	cooperate	No	Yes	$0 - $25,000	2-year College Degree	25-34	0.6	0.567	0.6	0.533	0.633	2	0	-0.017	0.05
548	2017	PASS	PASS	INDM	Male	10	10	10	Indian	9.1	9.13	9.115	5	5	5	5	cooperate	cooperate	cooperate	cooperate	cooperate	cooperate	cooperate	cooperate	No	No	$75,001 - $100,000	4-year College Degree	25-34	0.667	0.6	0.733	0.633	0.7	0	0	0.05	0.083
549	2017	PASS	PASS	INDM	Male	7.13	9.85	8.49	Indian	8.1	8.31	8.205	0	1	0	1	defect	cooperate	defect	cooperate	cooperate	cooperate	cooperate	defect	Yes	No	$25,001 - $50,000	4-year College Degree	35-54	0.6	0.5	0.467	0.533	0.667	1	0	-0.05	0.017
550	2017	PASS	PASS	USM	Male	10	10	10	US American	0	0	0	0	0	0	0	defect	defect	defect	defect	defect	defect	defect	defect	No	No	$50,001 - $75,000	4-year College Degree	25-34	0.7	0.733	0.8	0.8	0.733	0	0	-0.083	-0.017
551	2018 Winter	PASS	FAIL	INDM	Male	7.9	8.21	8.055	Indian	6.54	6.58	6.56	2	1	1	2	cooperate	cooperate	cooperate	cooperate	cooperate	cooperate	cooperate	cooperate	No	No	$50,001 - $75,000	4-year College Degree	25-34	0.033	0.033	0.9	0.967		0	0	0.9	-0.033
552	2018 Winter	PASS	PASS	USF	Female	9.42	10	9.71	US American	6.06	7.21	6.635	2	5	2	5	defect	defect	defect	defect	cooperate	cooperate	cooperate	cooperate	No	No		Some College	35-54	0.167	0.3	0.533	0.6		-3	0	-0.333	0.1
553	2018 Winter	PASS	FAIL	INDF	Female	6.03	10	8.015	Indian	10	5.04	7.52	3	3	3	3	cooperate	defect	defect	defect	cooperate	cooperate	cooperate	cooperate	No	No	$25,001 - $50,000	4-year College Degree	18-24	0.6	0.8	0.2	0.233		0	0	-0.483	0.117
554	2018 Winter	PASS	PASS	USF	Female	3.96	5.62	4.79	US American	0.49	2.99	1.74	0	0	0	0	cooperate	cooperate	defect	defect	defect	defect	cooperate	cooperate	No	No	$0 - $25,000	4-year College Degree	25-34	0.533	0.733	0.467	0.667		0	0	0.067	0.2
555	2017	PASS	PASS	USF	Female	7.55	7.56	7.555	US American	7.58	6.97	7.275	3	7	2		cooperate	cooperate	cooperate	cooperate	defect	defect	cooperate	defect	No	No	$50,001 - $75,000	4-year College Degree	35-54	0.8	0.767	0.633	0.733	0.6	-1	4	0.1	0.033
556	2017	PASS	PASS	USM	Male	5.03	6.92	5.975	US American	4.97	4.97	4.97	5	5	5	5	cooperate	cooperate	cooperate	cooperate	cooperate	cooperate	cooperate	cooperate	No	No	$0 - $25,000	4-year College Degree	25-34	0.2	0.4	0.3	0.167	0.433	0	0	0.067	-0.033
557	2018 Summer	PASS	FAIL	USM	Male	10	10	10	US American	10	10	10	3	0	5	0	cooperate	defect	cooperate	cooperate	defect	defect	defect	defect	No	No	$25,001 - $50,000	Some College	25-34	0.9	0.933	0.067	0.1		4	1	0.833	-0.033
558	2018 Winter	PASS	PASS	INDM	Male	9.23	9.58	9.405	Indian	9.21	9.27	9.24	0	1	0	0	cooperate	cooperate	cooperate	cooperate	cooperate	cooperate	cooperate	cooperate	No	No	$0 - $25,000	4-year College Degree	25-34	0.633	0.567	0.5	0.667		0.5	-0.5	-0.017	-0.05
559	2018 Winter	PASS	PASS	INDM	Male	9.21	9.14	9.175	Indian	9.25	8.23	8.74	1	3	1	3	defect	cooperate	defect	cooperate	cooperate	cooperate	cooperate	cooperate	No	No	$75,001 - $100,000	4-year College Degree	25-34	0.033	0.133	0.9	0.867		2	0	0.8	-0.033
560	2018 Winter	PASS	PASS	INDF	Female	10	10	10	Indian	9.08	9.39	9.235	5	5	5	5	cooperate	cooperate	cooperate	cooperate	cooperate	cooperate	cooperate	cooperate	No	No	$75,001 - $100,000	Masters Degree	35-54	0.567	0.5	0.533	0.567		0	0	0.017	-0.017
561	2017	PASS	PASS	INDF	Female	10	10	10	Indian	9.99	10	9.995	0	2	2	0	cooperate	defect	cooperate	defect	defect	cooperate	defect	cooperate	No	No	$0 - $25,000	Some College	25-34	0	0.033	1	0.967	0	0	0	0.967	0
562	2018 Winter	PASS	PASS	INDF	Female	10	9.04	9.52	Indian	10	10	10	0	0	0	0	cooperate	cooperate	cooperate	cooperate	cooperate	cooperate	cooperate	cooperate	No	No	$75,001 - $100,000	4-year College Degree	25-34	0.767	0.833	0.6	0.833		0	0	-0.083	0.15
563	2018 Winter	PASS	PASS	USM	Male	5.18	5.08	5.13	US American	5.08	5.45	5.265	0	0	0	0	defect	cooperate	defect	cooperate	defect	cooperate	defect	cooperate	No	No	$50,001 - $75,000	Some College	25-34	0.9	0.933	0.033	0.067		0	0	0.867	-0.033
564	2018 Summer	PASS	PASS	USM	Male	9.2	10	9.6	US American	7.31	5.21	6.26	0	0	0	0	defect	defect	defect	defect	defect	defect	defect	defect	No	No	$50,001 - $75,000	Masters Degree	35-54	0.467	0.4	0.467	0.5		0	0	-0.05	0.017
565	2018 Summer	PASS	PASS	USM	Male	10	10	10	US American	6.99	9.17	8.08	5	5	5	5	cooperate	cooperate	cooperate	cooperate	cooperate	defect	cooperate	cooperate	No	No	$0 - $25,000	2-year College Degree	35-54	0.467	0.333	0.533	0.467		0	0	-0.1	0.1
566	2017	PASS	PASS	INDM	Male	5.14	0	2.57	Indian	4.08	1	2.54	5	5	5	5	cooperate	cooperate	cooperate	cooperate	defect	cooperate	defect	cooperate	No	Yes	$0 - $25,000	2-year College Degree	18-24	0.9	0.767	0.933	0.833	0.133	0	0	0.05	0.117
567	2018 Summer	PASS	PASS	USM	Male	10	10	10	US American	10	10	10	5	5	5	5	defect	defect	defect	defect	cooperate	cooperate	cooperate	cooperate	No	Yes	$50,001 - $75,000	4-year College Degree	25-34	0.733	0.767	0.067	0		0	0	0.717	0.017
568	2017	PASS	PASS	USM	Male	10	10	10	US American	10	10	10	4	4	5	4	defect	cooperate	defect	cooperate	defect	defect	defect	defect	No	No	$0 - $25,000	2-year College Degree	35-54	0.7	0.567	0.4	0.267	0.567	0.5	0.5	0.3	0.133
569	2017	PASS	PASS	USM	Male	6.62	9.17	7.895	US American	8.13	6.1	7.115	2	2	0	2	cooperate	cooperate	defect	defect	cooperate	cooperate	cooperate	cooperate	No	No	$75,001 - $100,000	4-year College Degree	35-54	0.3	0.733	0.5	0.633	0.467	-1	-1	-0.05	-0.283
570	2018 Winter	FAIL	FAIL	INDM	Male	7.01	7.23	7.12	Indian	7.04	7.21	7.125	4	7	5	6	cooperate	cooperate	defect	defect	cooperate	cooperate	cooperate	defect	No	No	$25,001 - $50,000	Masters Degree	25-34	0.7	0.733	0.9	0.833		2	0	0.15	0.017
571	2018 Summer	PASS	PASS	USM	Male	10	10	10	US American	9.15	9.15	9.15	5	5	4	4	defect	defect	defect	defect	defect	defect	defect	defect	No	No	$0 - $25,000	4-year College Degree	55-64	0.733	0.733	0.633	0.6		0	-1	0.117	0.017
572	2018 Winter	PASS	PASS	USM	Male	9.37	9.99	9.68	US American	5.07	7.93	6.5	0	0	0	0	defect	defect	defect	defect	defect	defect	defect	defect	No	No	$50,001 - $75,000	2-year College Degree	25-34	0.467	0.6	0.567	0.567		0	0	-0.033	-0.067
573	2018 Winter	PASS	FAIL	USM	Male	4.93	7.34	6.135	US American	10	9.93	9.965	0	3	2	4	cooperate	cooperate	cooperate	cooperate	cooperate	cooperate	cooperate	cooperate	No	No	$75,001 - $100,000	4-year College Degree	25-34	0.3	0.3	0.333	0.267		-2.5	1.5	0	0.033
574	2017	PASS	PASS	USM	Male	0	4.89	2.445	US American	0	0	0	0	0	0	0	defect	defect	defect	defect	defect	defect	defect	defect	No	No	$25,001 - $50,000	4-year College Degree	18-24	0.7	0.467	0.567	0.467	0.4	0	0	0.067	0.167
575	2018 Summer	PASS	PASS	USM	Male	10	10	10	US American	6.18	9.23	7.705	5	5	5	5	cooperate	cooperate	cooperate	defect	cooperate	defect	cooperate	defect	No	No	$50,001 - $75,000	Doctoral Degree	25-34	0.267	0.233	0.4	0.267		0	0	-0.083	0.083
576	2018 Summer	PASS	PASS	USF	Female	6.94	8.85	7.895	US American	9.24	8.75	8.995	0	0	0	0	cooperate	cooperate	cooperate	cooperate	cooperate	cooperate	cooperate	cooperate	No	No	$50,001 - $75,000	Some College	25-34	0.667	0.8	0.767	0.533		0	0	0.083	-0.05
577	2018 Winter	PASS	PASS	INDF	Female	9.18	8.41	8.795	Indian	9.03	10	9.515	1	2	2	1	cooperate	cooperate	cooperate	cooperate	defect	defect	cooperate	defect	No	No	$0 - $25,000	2-year College Degree	25-34	0.767	0.7	0.7	0.8		0	0	0.017	0.017
578	2017	PASS	PASS	USM	Male	7.21	7.12	7.165	US American	6.09	7.32	6.705	0	0	0	0	defect	defect	defect	defect	defect	defect	defect	defect	No	No	$0 - $25,000	4-year College Degree	25-34	0.533	0.6	0.467	0.5	0.6	0	0	0.083	-0.05
579	2018 Winter	PASS	PASS	USM	Male	5	10	7.5	US American	7	7.35	7.175	5	2	5	2	cooperate	cooperate	cooperate	cooperate	defect	defect	cooperate	cooperate	No	No	$0 - $25,000	Some College	18-24	0.567	0.7	0.6	0.567		3	0	0.05	-0.05
580	2018 Winter	PASS	FAIL	INDF	Female	9.99	10	9.995	Indian	9.94	10	9.97	0	0	0	0	defect	cooperate	defect	cooperate	defect	defect	defect	defect	No	No	$0 - $25,000	4-year College Degree	35-54	0.167	0.1	0.967	0.9		0	0	0.8	-0.067
581	2018 Summer	FAIL	FAIL	INDF	Female	9.25	8.24	8.745	Indian	8.86	8.62	8.74	3	2	1	5	cooperate	defect	cooperate	cooperate	defect	defect	cooperate	defect	No	Yes	$75,001 - $100,000	4-year College Degree	25-34	0.967	0.933	0.967	0.833		1.5	-0.5	-0.05	-0.083
582	2017	PASS	PASS	INDM	Male	9.99	10	9.995	Indian	6.13	7.96	7.045	5	5	5	5	cooperate	cooperate	defect	defect	cooperate	cooperate	cooperate	defect	No	No	$150,001 - $175,000	4-year College Degree	18-24	0.5	0.4	0.5	0.6	0.4	0	0	0.1	0
583	2018 Winter	FAIL	FAIL	INDM	Male	5.73	8.41	7.07	Indian	6.96	6.82	6.89	2	3	1	2	cooperate	cooperate	cooperate	cooperate	defect	defect	defect	defect	No	No	$50,001 - $75,000	4-year College Degree	35-54	0.933	1	0.967	1		1	-1	0.017	-0.05
584	2017	PASS	PASS	USF	Female	4.89	6.94	5.915	US American	3.54	2.68	3.11	5	5	5	5	cooperate	cooperate	cooperate	cooperate	cooperate	cooperate	cooperate	cooperate	No	No	$25,001 - $50,000	4-year College Degree	25-34	0.967	0.967	1	0.933	1	0	0	0	-0.033
585	2018 Summer	PASS	PASS	USM	Male	2.99	10	6.495	US American	9.18	9.23	9.205	5	5	5	5	cooperate	cooperate	cooperate	cooperate	cooperate	cooperate	cooperate	cooperate	No	No	$100,001 - $125,000	4-year College Degree	35-54	0.067	0.233	0.167	0.133		0	0	0	-0.067
586	2017	PASS	PASS	USF	Female	2.99	6.14	4.565	US American	2.94	2.73	2.835	5	5	5	5	defect	defect	defect	defect	defect	defect	defect	defect	No	No	$25,001 - $50,000	4-year College Degree	18-24	0.867	0.7	0.8	0.8	0.833	0	0	-0.017	-0.083
587	2018 Summer	PASS	PASS	USM	Male	9.87	9.8	9.835	US American	9.21	9.24	9.225	0	5	0	0	defect	defect	defect	defect	defect	defect	defect	defect	No	No	I would rather not say	Some College	35-54	0.433	0.533	0.333	0.367		-2.5	-2.5	0.133	-0.067
588	2017	PASS	PASS	USF	Female	8.79	9.13	8.96	US American	7.51	7.94	7.725	2	2	2	2	cooperate	cooperate	cooperate	cooperate	cooperate	cooperate	defect	defect	Yes	No	$75,001 - $100,000	Some College	25-34	0.867	0.9	0.633	0.6	0.733	0	0	0.267	0
589	2018 Winter	PASS	PASS	INDM	Male	10	10	10	Indian	10	10	10	5	5	5	5	cooperate	cooperate	cooperate	cooperate	cooperate	cooperate	cooperate	cooperate	No	No	$0 - $25,000	4-year College Degree	18-24	0.133	0.167	1	1		0	0	0.85	-0.017
590	2018 Summer	PASS	PASS	USF	Female	6.79	8.04	7.415	US American	6.07	7.32	6.695	3	3	2	2	cooperate	cooperate	defect	defect	defect	defect	defect	defect	No	No	$0 - $25,000	4-year College Degree	35-54	0.4	0.367	0.467	0.767		0	1	-0.233	0.133
591	2017	PASS	PASS	USM	Male	9.51	10	9.755	US American	9.97	10	9.985	4	4	4	4	defect	defect	defect	defect	defect	defect	defect	defect	No	No	$75,001 - $100,000	Some College	18-24	1	1	1	0.9	0.167	0	0	0.05	0.05
592	2018 Winter	PASS	PASS	USF	Female	10	10	10	US American	10	10	10	0	0	0	0	defect	defect	defect	defect	defect	defect	defect	defect	No	No	$25,001 - $50,000	4-year College Degree	55-64	0.733	0.667	0.533	0.667		0	0	0.1	0.033
593	2018 Winter	PASS	FAIL	INDF	Female	6.3	7.58	6.94	Indian	7.35	8.23	7.79	1	3	4	4	cooperate	cooperate	cooperate	defect	cooperate	defect	cooperate	cooperate	No	No	$25,001 - $50,000	Masters Degree	25-34	0.967	0.967	0.933	0.967		1	-2	-0.017	0.017
594	2018 Winter	PASS	PASS	USM	Male	7.69	8.25	7.97	US American	7.79	8.1	7.945	0	0	0	0	cooperate	cooperate	cooperate	cooperate	cooperate	cooperate	cooperate	cooperate	No	No	$25,001 - $50,000	Professional Degree (JD, MD)	55-64	0.667	0.667	0.667	0.5		0	0	0.083	0.083
595	2018 Winter	PASS	PASS	INDM	Male	8.4	8.14	8.27	Indian	10	10	10	4	4	4	4	cooperate	cooperate	cooperate	defect	defect	defect	cooperate	cooperate	No	No	$25,001 - $50,000	4-year College Degree	25-34	0.133	0.233	0.233	0.2		0	0	0.033	-0.033
596	2017	PASS	PASS	USM	Male	6.55	6.58	6.565	US American	6.58	6.85	6.715	0	0	0	0	cooperate	cooperate	cooperate	cooperate	cooperate	cooperate	cooperate	cooperate	No	No	$0 - $25,000	4-year College Degree	25-34	0.533	0.367	0.7	0.533	0.467	0	0	-0.167	0.167
597	2018 Summer	PASS	PASS	INDM	Male	9.96	10	9.98	Indian	8.38	9.23	8.805	5	5	5	5	cooperate	cooperate	cooperate	cooperate	cooperate	cooperate	cooperate	cooperate	No	No	$25,001 - $50,000	4-year College Degree	25-34	0.5	0.467	0.533	0.567		0	0	0.067	0
598	2018 Winter	PASS	FAIL	INDM	Male	8.28	7.42	7.85	Indian	6.82	6.85	6.835	3	2	2	3	cooperate	defect	defect	cooperate	defect	defect	cooperate	defect	No	No	$50,001 - $75,000	Masters Degree	25-34	0.4	0.433	0.467	0.567		0	0	0.1	-0.067
599	2017	PASS	PASS	USM	Male	2.83	7.79	5.31	US American	3.73	5.1	4.415	0	0	0	8	defect	defect	defect	defect	defect	defect	defect	defect	No	No	$25,001 - $50,000	Masters Degree	35-54	0.4	0.433	0.467	0.6	0.333	-4	4	-0.117	-0.083
600	2018 Summer	PASS	PASS	USF	Female	6.11	8.45	7.28	US American	5.17	5.13	5.15	5	5	5	5	cooperate	cooperate	defect	defect	cooperate	defect	cooperate	cooperate	No	No	$75,001 - $100,000	4-year College Degree	25-34	0.533	0.433	0.267	0.3		0	0	0.2	-0.033
601	2018 Summer	PASS	PASS	INDF	Female	10	10	10	Indian	10	10	10	2	5	2	3	defect	defect	defect	defect	cooperate	cooperate	cooperate	cooperate	No	No	$0 - $25,000	2-year College Degree	18-24	0.2	0.133	0.9	0.967		2	1	0.767	0
602	2017	PASS	PASS	USF	Female	9.46	9.7	9.58	US American	7.49	8.34	7.915	5	5	5	5	cooperate	cooperate	cooperate	cooperate	cooperate	cooperate	cooperate	cooperate	No	Yes	$25,001 - $50,000	4-year College Degree	25-34	0.567	0.7	0.533	0.6	0.667	0	0	0.067	0.1
603	2018 Summer	PASS	PASS	USM	Male	10	10	10	US American	9.94	10	9.97	5	1	5	0	defect	defect	defect	defect	defect	defect	defect	defect	No	No	$125,001 - $150,000	4-year College Degree	25-34	0.9	0.833	0.067	0.133		4.5	-0.5	0.767	0
604	2018 Winter	PASS	FAIL	INDM	Male	9.3	10	9.65	Indian	9.97	9.97	9.97	1	1	1	1	defect	defect	defect	defect	cooperate	cooperate	cooperate	defect	No	No	$75,001 - $100,000	Masters Degree	25-34	0	0.067	0.933	0.967		0	0	0.917	-0.05
605	2017	PASS	PASS	USF	Female	7.41	9.97	8.69	US American	2.38	7.31	4.845	0	0	0	0	defect	defect	defect	defect	defect	defect	defect	defect	No	No	$50,001 - $75,000	Some College	25-34	0.933	0.833	0.7	0.767	0.867	0	0	0.15	-0.017
606	2018 Summer	PASS	FAIL	USF	Female	10	10	10	US American	7.8	7.83	7.815	1	1	0	0	defect	defect	defect	defect	defect	defect	cooperate	cooperate	No	No	$50,001 - $75,000	4-year College Degree	25-34	0.433	0.233	0.367	0.133		0	1	0.083	-0.217
607	2018 Summer	PASS	PASS	USM	Male	10	10	10	US American	9.17	9.94	9.555	4	2	4	3	defect	defect	defect	defect	defect	defect	defect	defect	No	No	$0 - $25,000	Some College	35-54	0.4	0.567	0.433	0.5		1.5	0.5	0.017	-0.117
608	2017	PASS	PASS	USM	Male	9.94	9.94	9.94	US American	9.94	9.53	9.735	0	0	5	2	cooperate	cooperate	cooperate	cooperate	defect	cooperate	defect	defect	No	No	$50,001 - $75,000	Some College	25-34	0.8	0.567	0.333	0.267	0.233	1.5	3.5	0.383	0.15
609	2017	PASS	PASS	USM	Male	9.9	9.72	9.81	US American	9.96	9.93	9.945	2	2	2	2	cooperate	cooperate	cooperate	cooperate	cooperate	cooperate	cooperate	cooperate	No	No	$25,001 - $50,000	Some College	greater than 65	1	0.933	0	0.033	0.167	0	0	0.95	0.017
610	2018 Winter	PASS	PASS	USF	Female	6.09	7.18	6.635	US American	5.96	6.19	6.075	4	4	4	4	cooperate	cooperate	cooperate	cooperate	cooperate	cooperate	cooperate	cooperate	No	No	$25,001 - $50,000	4-year College Degree	18-24	0.367	0.6	0.433	0.567		0	0	-0.017	0.183
611	2017	PASS	PASS	USM	Male	5.55	9.87	7.71	US American	3.31	8.52	5.915	0	0	0	0	defect	defect	defect	defect	defect	defect	defect	defect	No	No	$50,001 - $75,000	2-year College Degree	25-34	0.433	0.5	0.467	0.5	0.4	0	0	-0.017	-0.05
612	2018 Summer	PASS	FAIL	USF	Female	9.97	10	9.985	US American	9.94	10	9.97	5	5	5	5	cooperate	cooperate	cooperate	cooperate	cooperate	cooperate	cooperate	cooperate		No	$0 - $25,000	Some College	55-64	1	1	0	0.033		0	0	0.983	0.017
613	2018 Winter	PASS	PASS	USM	Male	8.28	8.9	8.59	US American	10	9.28	9.64	4	2	3	0	cooperate	cooperate	cooperate	cooperate	defect	defect	defect	defect	No	No	$50,001 - $75,000	4-year College Degree	25-34	0.867	1	0.067	0.067		2.5	-1.5	0.867	-0.067
614	2018 Winter	PASS	PASS	INDF	Female	10	10	10	Indian	10	10	10	5	5	5	5	cooperate	cooperate	cooperate	cooperate	defect	defect	defect	defect	No	No	$0 - $25,000	4-year College Degree	25-34	0.667	0.7	0.667	0.633		0	0	-0.033	0
615	2018 Winter	PASS	PASS	INDF	Female	9.07	8.51	8.79	Indian	9.06	9.66	9.36	1	4	2	3	defect	defect	cooperate	defect	cooperate	defect	cooperate	cooperate	No	No	$0 - $25,000	Masters Degree	25-34	0.667	0.533	0.533	0.733		2	0	0.033	0.033
616	2018 Winter	PASS	PASS	INDM	Male	7.2	9.13	8.165	Indian	9.28	9.32	9.3	2	3	2	3	defect	cooperate	defect	defect	defect	defect	defect	defect	No	No	$0 - $25,000	Masters Degree	35-54	0.233	0.467	0.667	0.6		1	0	0.283	-0.083
617	2018 Winter	PASS	PASS	INDF	Female	9.9	9.52	9.71	Indian	9.77	9.77	9.77	1	1	1	1	cooperate	cooperate	cooperate	cooperate	cooperate	cooperate	cooperate	cooperate	No	No	$25,001 - $50,000	Masters Degree	25-34	0.267	0.2	0.4	0.3		0	0	0.117	-0.083
618	2018 Winter	PASS	FAIL	INDM	Male	9.17	8.44	8.805	Indian	7.07	8.21	7.64	3	4	3	4	cooperate	defect	defect	defect	cooperate	cooperate	cooperate	cooperate	No	No	I would rather not say	4-year College Degree	25-34	0.133	0.867	0.933	0.967		1	0	0.45	-0.383
619	2017	PASS	PASS	INDM	Male	10	10	10	Indian	10	10	10	3	3	3	3	cooperate	cooperate	cooperate	cooperate	cooperate	cooperate	cooperate	cooperate	No	No	$0 - $25,000	Masters Degree	25-34	0.967	0.967	1	0.933	0.033	0	0	0	0.033
620	2018 Winter	PASS	PASS	USM	Male	6.2	8.51	7.355	US American	6.03	7.13	6.58	5	5	5	5	cooperate	cooperate	cooperate	cooperate	cooperate	cooperate	cooperate	cooperate	No	No	$75,001 - $100,000	4-year College Degree	35-54	0.767	0.5	0.6	0.467		0	0	0.1	0.2
621	2018 Winter	PASS	FAIL	INDF	Female	10	10	10	Indian	10	8.24	9.12	3	2	1	3	cooperate	cooperate	defect	cooperate	cooperate	cooperate	defect	defect	No	No		Masters Degree	25-34	0.6	0.5	0.467	0.667		0.5	0.5	0.017	0.05
622	2018 Winter	PASS	PASS	USM	Male	7.15	10	8.575	US American	4.96	5.13	5.045	5	5	5	5	cooperate	cooperate	cooperate	cooperate	cooperate	cooperate	cooperate	cooperate	No	No	$75,001 - $100,000	4-year College Degree	35-54	1	0.967	0	0		0	0	0.983	0.017
623	2018 Summer	PASS	PASS	USF	Female	5.03	7.49	6.26	US American	9.96	10	9.98	2	0	5	3	cooperate	cooperate	defect	cooperate	cooperate	defect	defect	cooperate	No	No	$50,001 - $75,000	2-year College Degree	35-54	0.333	0.467	0.533	0.6		2	-3	-0.167	0.1
624	2018 Summer	PASS	PASS	INDF	Female	10	9.14	9.57	Indian	10	10	10	0	2	0	2	cooperate	cooperate	cooperate	cooperate	cooperate	cooperate	cooperate	cooperate	No	No	$75,001 - $100,000	Masters Degree	25-34	0.4	0.267	0.933	0.8		2	0	0.533	-0.133
625	2018 Winter	PASS	PASS	INDF	Female	9.23	10	9.615	Indian	10	10	10	3	5	4	5	defect	defect	cooperate	defect	cooperate	cooperate	cooperate	cooperate	No	Yes	$125,001 - $150,000	Masters Degree	35-54	0.867	0.833	0.967	0.9		1.5	-0.5	0.083	-0.05
626	2018 Winter	PASS	PASS	INDF	Female	8.2	9.14	8.67	Indian	6.08	6	6.04	5	5	3	3	cooperate	cooperate	cooperate	cooperate	cooperate	cooperate	cooperate	cooperate	No	No	$75,001 - $100,000	Masters Degree	35-54	0.4	0.467	0.533	0.233		0	2	-0.05	-0.117
627	2017	PASS	PASS	INDM	Male	9.93	9.93	9.93	Indian	9.86	9.82	9.84	0	0	0	0	cooperate	cooperate	cooperate	cooperate	cooperate	cooperate	cooperate	cooperate	No	No	$0 - $25,000	4-year College Degree	55-64	0.733	0.667	0.6	0.7	0.767	0	0	-0.05	-0.017
628	2018 Summer	PASS	PASS	INDF	Female	10	10	10	Indian	10	10	10	5	5	5	5	defect	defect	defect	defect	defect	defect	defect	defect	No	No	$0 - $25,000	Masters Degree	35-54	0.5	0.467	0.7	0.433		0	0	0.083	-0.15
629	2017	PASS	PASS	INDM	Male	9.11	6.08	7.595	Indian	10	10	10	5	5	5	5	cooperate	cooperate	cooperate	cooperate	cooperate	defect	cooperate	defect	No	No	$50,001 - $75,000	4-year College Degree	18-24	0.9	0.933	1	0.967	0.133	0	0	0.067	0
630	2018 Summer	PASS	FAIL	INDM	Male	10	10	10	Indian	10	10	10	1	2	1	2	cooperate	defect	defect	cooperate	defect	defect	defect	cooperate	No	Yes	$25,001 - $50,000	4-year College Degree	25-34	0.533	0.567	0.6	0.633		1	0	0.067	-0.033
631	2018 Winter	PASS	FAIL	INDF	Female	8.14	8.08	8.11	Indian	8.58	8.49	8.535	3	2	4	2	defect	cooperate	cooperate	defect	cooperate	defect	defect	cooperate	No	No	$75,001 - $100,000	4-year College Degree	25-34	0.6	0.667	0.7	0.667		-1.5	-0.5	0.05	0.017
632	2017	PASS	PASS	INDF	Female	10	10	10	Indian	8.97	10	9.485	5	5	5	5	cooperate	cooperate	cooperate	cooperate	cooperate	cooperate	defect	defect	No	No	$0 - $25,000	4-year College Degree	25-34	0.1	0.967	0.133	0.933	0.7	0	0	0	0.833
633	2018 Winter	PASS	FAIL	INDM	Male	9.27	6.63	7.95	Indian	7.49	7.68	7.585	1	3	6	0	cooperate	defect	defect	defect	cooperate	defect	defect	cooperate	No	No	$50,001 - $75,000	Masters Degree	18-24	0.567	0.4	0.667	0.7		-2	1	0.2	0.067
634	2018 Winter	PASS	PASS	INDM	Male	10	10	10	Indian	5.97	5.58	5.775	3	3	3	3	cooperate	cooperate	cooperate	cooperate	cooperate	cooperate	cooperate	cooperate	No	No	$0 - $25,000	Masters Degree	25-34	0.9	1	0.133	0.833		0	0	-0.467	-0.4
635	2017	PASS	PASS	USM	Male	5.97	8.07	7.02	US American	6.08	7.04	6.56	5	5	5	5	cooperate	cooperate	cooperate	cooperate	cooperate	cooperate	cooperate	cooperate	No	No	$0 - $25,000	Some College	35-54	0.633	0.8	0.567	0.667	0.633	0	0	0.1	-0.133
636	2018 Winter	PASS	FAIL	INDF	Female	4.28	5.41	4.845	Indian	9.96	9.66	9.81	5	5	5	5	cooperate	cooperate	cooperate	cooperate	cooperate	cooperate	cooperate	cooperate	No	No	$0 - $25,000	Masters Degree	35-54	0.133	0.1	0.933	0.933		0	0	0.817	-0.017
637	2017	PASS	PASS	USM	Male	7.13	7.8	7.465	US American	6.92	7.17	7.045	0	0	0	0	defect	defect	defect	defect	defect	defect	defect	defect	No	No	$0 - $25,000	4-year College Degree	25-34	0.9	0.867	0.6	0.8	0.833	0	0	0.183	-0.083
638	2018 Winter	PASS	PASS	INDF	Female	9.89	7.04	8.465	Indian	10	10	10	1	1	1	1	defect	defect	defect	defect	defect	defect	defect	defect	No	No	$50,001 - $75,000	4-year College Degree	25-34	0.867	0.8	0.9	0.933		0	0	0.083	-0.017
639	2018 Winter	PASS	PASS	INDM	Male	9.34	8.34	8.84	Indian	9.45	8.99	9.22	1	1	1	1	cooperate	cooperate	defect	defect	defect	cooperate	defect	defect	Yes	No	$0 - $25,000	Masters Degree	25-34	0.533	0.7	0.6	0.533		0	0	-0.05	-0.05
640	2018 Summer	PASS	FAIL	USM	Male	9.18	8.68	8.93	US American	7.87	8.12	7.995	2	4	3	5	defect	cooperate	defect	cooperate	cooperate	defect	cooperate	defect	No	Yes	$50,001 - $75,000	4-year College Degree	25-34	0.667	0.667	0.6	0.7		-2	1	0.017	-0.05
641	2017	PASS	PASS	INDF	Female	9.3	10	9.65	Indian	10	10	10	0	0	0	0	defect	defect	defect	defect	defect	defect	defect	defect						0.033	0.133	0.867	0.933	0.967	0	0	0.817	0.083
642	2018 Summer	PASS	PASS	USF	Female	8.15	9.14	8.645	US American	6.14	5.45	5.795	5	5	5	5	cooperate	cooperate	cooperate	cooperate	cooperate	cooperate	cooperate	cooperate	No	No	$50,001 - $75,000	Masters Degree	25-34	0.433	0.567	0.6	0.433		0	0	-0.017	-0.017
643	2017	PASS	PASS	INDM	Male	7.18	10	8.59	Indian	8.11	9.1	8.605	5	5	5	5	cooperate	cooperate	cooperate	cooperate	cooperate	cooperate	cooperate	cooperate	No	No	$0 - $25,000	Masters Degree	35-54	0.533	0.4	0.367	0.533	0.4	0	0	-0.017	-0.017
644	2018 Winter	PASS	FAIL	INDM	Male	10	10	10	Indian	9.8	10	9.9	0	1	0	1	defect	cooperate	cooperate	cooperate	cooperate	defect	defect	cooperate	Yes	Yes	$100,001 - $125,000	4-year College Degree	25-34	0.433	0.467	0.467	0.533		1	0	0.05	-0.05
645	2018 Winter	PASS	PASS	INDM	Male	10	10	10	Indian	10	10	10	3	3	1	1	defect	defect	cooperate	cooperate	defect	defect	cooperate	cooperate	No	No	$0 - $25,000	4-year College Degree	35-54	0.867	0.933	0.9	0.9		0	-2	0	-0.033
646	2018 Winter	PASS	PASS	USM	Male	10	10	10	US American	10	10	10	0	0	0	0	defect	defect	defect	defect	defect	cooperate	defect	cooperate	No	No	$125,001 - $150,000	4-year College Degree	25-34	0.267	0.233	0.2	0.167		0	0	0.067	0.033
647	2018 Winter	PASS	PASS	INDM	Male	10	9.97	9.985	Indian	9.97	9.87	9.92	3	3	3	3	cooperate	defect	cooperate	defect	cooperate	defect	cooperate	defect	No	No	$0 - $25,000	Masters Degree	25-34	0.333	0.6	0.533	0.5		0	0	0.05	-0.117
648	2018 Winter	PASS	PASS	INDM	Male	10	10	10	Indian	9.98	10	9.99	3	4	3	4	defect	defect	defect	defect	cooperate	cooperate	cooperate	cooperate	No	No	$25,001 - $50,000	Masters Degree	25-34	0.633	0.967	1	1		1	0	0.2	-0.167
649	2018 Summer	PASS	PASS	USM	Male	5.04	6.25	5.645	US American	6	6.52	6.26	5	5	5	5	cooperate	cooperate	cooperate	cooperate	defect	defect	defect	defect	No	No	$25,001 - $50,000	High School / GED	35-54	0.4	0.333	0.233	0.333		0	0	0.083	-0.017
650	2017	PASS	PASS	USM	Male	9.17	9.13	9.15	US American	6.06	6.11	6.085	5	5	5	5	cooperate	cooperate	cooperate	cooperate	cooperate	cooperate	cooperate	cooperate	No	No	$0 - $25,000	Some College	25-34	0.4	0.433	0.333	0.233	0.467	0	0	0.133	0.033
651	2018 Summer	PASS	FAIL	INDF	Female	9.32	8.8	9.06	Indian	9.87	8.99	9.43	0	1	1	1	defect	defect	defect	defect	defect	defect	defect	defect	No	Yes	$0 - $25,000	Some College	25-34	0.9	0.967	0.367	0.4		0.5	-0.5	-0.55	0.05
652	2018 Summer	FAIL	FAIL	USF	Female	5.3	5.48	5.39	US American	5.9	5.65	5.775	2	2	2	2	cooperate	cooperate	cooperate	cooperate	cooperate	cooperate	cooperate	cooperate	No	No	$25,001 - $50,000	2-year College Degree	25-34	0.533	0.3	0.267	0.433		0	0	0.067	-0.033
653	2017	PASS	PASS	INDF	Female	9.11	9.66	9.385	Indian	9.87	9.65	9.76	2	5	2	5	cooperate	defect	cooperate	defect	cooperate	cooperate	cooperate	cooperate	No	No	$25,001 - $50,000	2-year College Degree	35-54	0.967	1	0.967	1	0.133	3	0	0	0.033
654	2018 Winter	PASS	PASS	INDM	Male	10	10	10	Indian	9.15	10	9.575	1	0	1	0	cooperate	cooperate	cooperate	cooperate	defect	defect	defect	defect	No	No	$0 - $25,000	Some College	25-34	0.1	0.5	0.533	0.667		-1	0	0.3	-0.267
655	2018 Summer	PASS	PASS	USF	Female	10	10	10	US American	8.14	10	9.07	1	1	1	1	defect	cooperate	defect	cooperate	defect	defect	defect	defect	No	No	$75,001 - $100,000	Masters Degree	35-54	0.967	0.833	0.033	0.033		0	0	0.867	-0.067
656	2018 Winter	PASS	PASS	INDM	Male	9.13	9.24	9.185	Indian	9.39	9.17	9.28	1	1	1	1	cooperate	defect	cooperate	cooperate	cooperate	cooperate	cooperate	defect	No	No	$0 - $25,000	4-year College Degree	35-54	0.733	0.6	0.633	0.567		0	0	-0.067	0.1
657	2018 Winter	FAIL	FAIL	INDM	Male	6.48	8.73	7.605	Indian	7.42	8.06	7.74	2	2	2	2	cooperate	defect	cooperate	cooperate	cooperate	cooperate	cooperate	cooperate	No	Yes	$100,001 - $125,000	4-year College Degree	18-24	0.233	0.3	0.433	0.367		0	0	0.133	0
658	2018 Summer	PASS	PASS	USM	Male	4.96	5.23	5.095	US American	5.48	5.55	5.515	2	3	3	5	cooperate	defect	cooperate	cooperate	defect	cooperate	cooperate	defect	No	No	$0 - $25,000	4-year College Degree	35-54	0.7	0.7	0.733	0.567		-1.5	1.5	0.05	0.083
659	2018 Summer	PASS	PASS	USF	Female	8.04	6.86	7.45	US American	7.24	7.8	7.52	5	3	5	3	cooperate	cooperate	cooperate	cooperate	cooperate	cooperate	cooperate	cooperate	No	No	$75,001 - $100,000	4-year College Degree	25-34	0.267	0.367	0.367	0.367		2	0	-0.05	0.05
660	2018 Winter	PASS	PASS	INDF	Female	10	10	10	Indian	10	10	10	2	4	2	2	cooperate	defect	cooperate	defect	cooperate	cooperate	cooperate	cooperate	No	No	$0 - $25,000	Doctoral Degree	35-54	0.667	0.7	0.933	0.967		1	1	0.267	0.033
661	2017	PASS	PASS	USF	Female	10	10	10	US American	10	10	10	5	5	5	5	cooperate	cooperate	cooperate	cooperate	cooperate	defect	cooperate	defect	No	No	$25,001 - $50,000	Some College	35-54	0.533	0.6	0.567	0.367	0.5	0	0	0.1	-0.067
662	2018 Summer	PASS	PASS	USF	Female	5	10	7.5	US American	7.86	10	8.93	5	5	5	5	cooperate	cooperate	defect	defect	cooperate	cooperate	cooperate	cooperate	No	No	$150,001 - $175,000	Some College	25-34	0.667	0.867	0.667	0.767		0	0	0.05	0.15
663	2018 Summer	PASS	PASS	USM	Male	10	10	10	US American	10	9.14	9.57	5	5	5	5	defect	cooperate	cooperate	defect	defect	cooperate	defect	cooperate						0.4	0.567	0.5	0.533		0	0	-0.033	-0.1
664	2017	PASS	PASS	USM	Male	7.11	10	8.555	US American	8.13	10	9.065	3	3	3	3	defect	defect	defect	defect	cooperate	cooperate	cooperate	cooperate	No	No	$50,001 - $75,000	4-year College Degree	25-34	0.733	0.7	0.8	0.833	0.433	0	0	-0.1	0
665	2018 Winter	PASS	FAIL	USM	Male	10	9.89	9.945	US American	10	9.8	9.9	1	6	0	7	defect	cooperate	defect	cooperate	cooperate	cooperate	defect	defect	No	No	$75,001 - $100,000	Masters Degree	25-34	0.133	0.133	0.833	1		-6	0	-0.783	-0.083
666	2018 Winter	PASS	PASS	USM	Male	5.07	9.24	7.155	US American	5.04	5.01	5.025	7	5	5	5	cooperate	cooperate	cooperate	cooperate	cooperate	cooperate	cooperate	cooperate	No	No	$50,001 - $75,000	2-year College Degree	25-34	0.167	0.333	0.367	0.3		1	-1	-0.083	-0.05
